# Supplementary material for: Transcriptomic analysis of monocytes from HIV-positive men on antiretroviral therapy reveals effects of tobacco smoking on interferon and stress response systems associated with depressive symptoms
Source: Hum Genomics. 2019 Nov 28;13:59. doi: 10.1186/s40246-019-0247-x (PMC6883692; doi:10.1186/s40246-019-0247-x)
Supplement: Supplementary file 2 — Additional file 2: Table S1. Fold-changes for all expressed probes: HIV+ TS+ vs. HIV- TS- limma model A. Table S2. Enriched gene ontology (GO) terms and associated genes: HIV+ TS+ vs. HIV- TS-. Table S3. Fold-changes for all expressed probes: HIV+ TS+ vs. HIV+ TS- limma model B. Table S4. Enriched gene ontology (GO) terms and associated genes: HIV+ TS+ vs. HIV+ TS-. Table S5. Fold-changes for all expressed probes: HIV+ TS- vs. HIV+ TS- limma model C. Table S6. Enriched gene ontology (GO) terms and associated genes: HIV+ TS- vs. HIV+ TS-. Table S7. Fold-changes for all expressed probes: HIV+ (HIV viral load ≤200) TS+ vs. HIV- TS- limma model for sensitivity analysis. Table S8. Enriched gene ontology (GO) terms and associated genes: HIV+ (HIV viral load ≤200) TS+ vs. HIV- TS-. Table S9. Fold-changes for all expressed probes: HIV+ (HIV viral load ≤200) TS+ vs. HIV+ (HIV viral load ≤200) TS- limma model for sensitivity analysis. Table S10. Enriched gene ontology (GO) terms and associated genes: HIV+ (HIV viral load ≤200) TS+ vs. HIV+ (HIV viral load ≤200) TS-. [file 40246_2019_247_MOESM2_ESM.xlsx]

## Sheet: S1_FCs_HIV+TS+_vs_HIV-TS-
ID	Symbol	Definition	Entrez_Gene_ID	logFC	AveExpr	t	P.Value	adj.P.Val	B
ILMN_1666553	SLC25A19	solute carrier family 25 member 19	60386	0.4073	7.74208	5.77856	2.6743e-07	0.00281711	6.5379
ILMN_1795236	SIGLEC9	sialic acid binding Ig like lectin 9	27180	0.334415	7.48049	5.56591	6.04109e-07	0.00298846	5.80618
ILMN_2124816	ZNF34	zinc finger protein 34	80778	-0.277972	7.72123	-5.47581	8.51091e-07	0.00298846	5.49834
ILMN_1756541	MXD4	MAX dimerization protein 4	10608	-0.365853	10.6429	-5.1909	2.48795e-06	0.00604136	4.53497
ILMN_1807981	SIGIRR	single Ig and TIR domain containing	59307	-0.262073	9.1714	-5.11464	3.30504e-06	0.00604136	4.27998
ILMN_1755024	IKBKE	inhibitor of nuclear factor kappa B kinase subunit epsilon	9641	0.374628	8.02921	5.10378	3.44106e-06	0.00604136	4.24377
ILMN_2185984	SASH1	SAM and SH3 domain containing 1	23328	0.536257	7.8623	5.05409	4.13672e-06	0.00622517	4.07848
ILMN_1666967	MPC1	mitochondrial pyruvate carrier 1	51660	-0.296893	9.37393	-5.01325	4.81043e-06	0.00633413	3.94304
ILMN_1745420	PHF19	PHD finger protein 19	26147	-0.28266	7.77863	-4.96028	5.84637e-06	0.00684285	3.768
ILMN_1748883	CDKN2D	cyclin dependent kinase inhibitor 2D	1032	-0.425994	11.4654	-4.91369	6.93607e-06	0.00730645	3.61464
ILMN_2328363	CMTM1	CKLF like MARVEL transmembrane domain containing 1	113540	-0.202275	7.08647	-4.88463	7.71387e-06	0.00738708	3.51929
ILMN_1726783	RNASEH1	ribonuclease H1	246243	-0.343205	8.77369	-4.83459	9.25849e-06	0.00812741	3.35556
ILMN_2284998	SP100	SP100 nuclear antigen	6672	0.267665	7.31387	4.76655	1.18526e-05	0.00960427	3.13406
ILMN_1702837	PSMD1	proteasome 26S subunit, non-ATPase 1	5707	0.306852	8.62711	4.67258	1.66335e-05	0.0106871	2.83033
ILMN_1652825	IL10RA	interleukin 10 receptor subunit alpha	3587	-0.428692	10.8507	-4.66836	1.68874e-05	0.0106871	2.81675
ILMN_2101885	TUBB	tubulin beta class I	203068	-0.390112	10.168	-4.66704	1.69672e-05	0.0106871	2.81253
ILMN_1667030	HSBP1	heat shock factor binding protein 1	3281	-0.329186	11.3078	-4.64756	1.81954e-05	0.0106871	2.74991
ILMN_1712673	SASH1	SAM and SH3 domain containing 1	23328	0.569709	7.96331	4.64655	1.82617e-05	0.0106871	2.74665
ILMN_1705928	SNRNP200	small nuclear ribonucleoprotein U5 subunit 200	23020	-0.187577	7.54692	-4.60358	2.12954e-05	0.0111528	2.60899
ILMN_1667199	SQOR	sulfide quinone oxidoreductase	58472	0.336403	8.46334	4.60001	2.15687e-05	0.0111528	2.59757
ILMN_2330307	SLC43A3	solute carrier family 43 member 3	29015	0.327719	8.05963	4.5915	2.22337e-05	0.0111528	2.57037
ILMN_1804339	CAMK1G	calcium/calmodulin dependent protein kinase IG	57172	0.280228	7.14418	4.57691	2.34204e-05	0.0112141	2.52381
ILMN_2122952	CISD1	CDGSH iron sulfur domain 1	55847	0.446935	8.37899	4.56079	2.4803e-05	0.0113598	2.47245
ILMN_1682176	CLEC3B	C-type lectin domain family 3 member B	7123	0.244252	7.32288	4.51609	2.90672e-05	0.0127581	2.33044
ILMN_1767135	SOS1	SOS Ras/Rac guanine nucleotide exchange factor 1	6654	0.223897	6.97125	4.45015	3.6686e-05	0.0149042	2.12216
ILMN_2405018	PPP1CB	protein phosphatase 1 catalytic subunit beta	5500	-0.281052	10.3266	-4.44409	3.74767e-05	0.0149042	2.10308
ILMN_1679476	GART	phosphoribosylglycinamide formyltransferase, phosphoribosylglycinamide synthetase, phosphoribosylaminoimidazole synthetase	2618	0.44393	7.75043	4.43864	3.82014e-05	0.0149042	2.08595
ILMN_1725071	CCDC12	coiled-coil domain containing 12	151903	-0.346392	10.103	-4.41577	4.1396e-05	0.0152307	2.01413
ILMN_1763207	BATF3	basic leucine zipper ATF-like transcription factor 3	55509	-0.454293	8.04294	-4.41212	4.19301e-05	0.0152307	2.00267
ILMN_1811692	FTSJ3	FtsJ RNA methyltransferase homolog 3	117246	0.187933	7.37462	4.36755	4.90055e-05	0.0161253	1.86328
ILMN_1768031	DEDD2	death effector domain containing 2	162989	-0.30993	11.4673	-4.36299	4.97904e-05	0.0161253	1.84908
ILMN_2413816	GRB14	growth factor receptor bound protein 14	2888	-0.220497	6.91752	-4.35856	5.05657e-05	0.0161253	1.83527
ILMN_2122953	CISD1	CDGSH iron sulfur domain 1	55847	0.394452	8.42296	4.35363	5.14436e-05	0.0161253	1.81989
ILMN_2316878	PTPRO	protein tyrosine phosphatase, receptor type O	5800	0.207844	6.92759	4.34224	5.35248e-05	0.0161253	1.78445
ILMN_1672728	KCTD5	potassium channel tetramerization domain containing 5	54442	-0.369626	9.85956	-4.34196	5.35776e-05	0.0161253	1.78357
ILMN_1751941	TMEM106A	transmembrane protein 106A	113277	0.254563	7.9303	4.31028	5.98139e-05	0.0175022	1.6852
ILMN_1780465	CLEC5A	C-type lectin domain containing 5A	23601	0.550312	7.69899	4.27742	6.70242e-05	0.0182816	1.58356
ILMN_1734544	WTAP	WT1 associated protein	9589	-0.371815	7.66805	-4.27473	6.76504e-05	0.0182816	1.57526
ILMN_1693494	CMTM1	CKLF like MARVEL transmembrane domain containing 1	113540	-0.192072	7.11724	-4.27459	6.76841e-05	0.0182816	1.57481
ILMN_1747244	CCNG2	cyclin G2	901	-0.266171	7.3749	-4.25406	7.26569e-05	0.0191342	1.51152
ILMN_2230683	CDCA7L	cell division cycle associated 7 like	55536	0.170264	7.42848	4.24341	7.53715e-05	0.019365	1.47878
ILMN_2388547	EPSTI1	epithelial stromal interaction 1	94240	0.888413	9.51382	4.22468	8.03929e-05	0.0201633	1.42122
ILMN_1770733	RIC8A	RIC8 guanine nucleotide exchange factor A	60626	0.255122	9.64352	4.21247	8.3837e-05	0.0205381	1.3838
ILMN_1651347	SERTAD2	SERTA domain containing 2	9792	-0.356001	11.1535	-4.19177	9.00056e-05	0.0213284	1.32046
ILMN_1780132	PELI2	pellino E3 ubiquitin protein ligase family member 2	57161	-0.287425	9.73954	-4.17108	9.66073e-05	0.0213284	1.25734
ILMN_1658144	TRIP11	thyroid hormone receptor interactor 11	9321	0.234573	7.4243	4.16672	9.8056e-05	0.0213284	1.24407
ILMN_1725620	GGNBP2	gametogenetin binding protein 2	79893	-0.341943	9.50426	-4.15884	0.000100731	0.0213284	1.22007
ILMN_2261600	FCGR1B	Fc fragment of IgG receptor Ib	2210	0.807838	9.63886	4.14994	0.000103838	0.0213284	1.19299
ILMN_2098743	ACOT13	acyl-CoA thioesterase 13	55856	0.360564	7.8403	4.14545	0.000105439	0.0213284	1.17935
ILMN_1750689	MPP5	membrane palmitoylated protein 5	64398	-0.18958	7.17166	-4.14236	0.000106556	0.0213284	1.16996
ILMN_1786189	NIFK	nucleolar protein interacting with the FHA domain of MKI67	84365	-0.194011	9.22951	-4.14207	0.000106659	0.0213284	1.1691
ILMN_1707634	CMC1	C-X9-C motif containing 1	152100	0.263725	7.18575	4.13677	0.000108603	0.0213284	1.153
ILMN_3181420	HMGXB4	HMG-box containing 4	10042	-0.30171	8.14869	-4.13428	0.000109527	0.0213284	1.14545
ILMN_1733930	PREB	prolactin regulatory element binding	10113	0.285568	7.72036	4.13348	0.000109826	0.0213284	1.14301
ILMN_1710937	IFI16	interferon gamma inducible protein 16	3428	0.487375	9.08718	4.12639	0.000112508	0.0213284	1.12151
ILMN_1655987	STAB1	stabilin 1	23166	0.364392	8.73164	4.1241	0.000113384	0.0213284	1.1146
ILMN_1720287	E4F1	E4F transcription factor 1	1877	-0.183522	9.29767	-4.112	0.000118143	0.0217869	1.07796
ILMN_1781373	IFIH1	interferon induced with helicase C domain 1	64135	0.374194	7.85322	4.10512	0.000120933	0.0217869	1.05717
ILMN_1752923	IFNAR1	interferon alpha and beta receptor subunit 1	3454	0.465066	8.11171	4.09283	0.00012608	0.0217869	1.02004
ILMN_1690376	PDZD11	PDZ domain containing 11	51248	0.141885	6.82584	4.09223	0.000126335	0.0217869	1.01825
ILMN_1736888	SAR1B	secretion associated Ras related GTPase 1B	51128	0.27015	8.66081	4.09203	0.000126422	0.0217869	1.01763
ILMN_1894072	PIK3CG	phosphatidylinositol-4,5-bisphosphate 3-kinase catalytic subunit gamma	5294	-0.387939	9.24115	-4.0833	0.000130214	0.0217869	0.991308
ILMN_3193306	TMEM251	transmembrane protein 251	26175	0.31901	8.74918	4.0831	0.000130299	0.0217869	0.990725
ILMN_3269775	TMEM251	transmembrane protein 251	26175	0.28884	8.26306	4.07368	0.000134516	0.0221405	0.962362
ILMN_1707088	DENND2D	DENN domain containing 2D	79961	0.271348	7.61748	4.06541	0.00013833	0.0223452	0.937468
ILMN_1660635	LACTB2	lactamase beta 2	51110	0.488138	7.62791	4.06185	0.000140002	0.0223452	0.926772
ILMN_1778240	GFOD1	glucose-fructose oxidoreductase domain containing 1	54438	-0.37811	8.50956	-4.05586	0.00014286	0.022461	0.90878
ILMN_1674706	MTHFD2	methylenetetrahydrofolate dehydrogenase (NADP+ dependent) 2, methenyltetrahydrofolate cyclohydrolase	10797	0.26823	7.69785	4.03094	0.000155367	0.0240681	0.834084
ILMN_1808938	PIGF	phosphatidylinositol glycan anchor biosynthesis class F	5281	0.361202	8.27973	4.01038	0.000166468	0.0254142	0.772675
ILMN_3234884	KIF22	kinesin family member 22	3835	-0.276864	8.97879	-4.00544	0.00016925	0.0254697	0.757934
ILMN_1811327	MRPL27	mitochondrial ribosomal protein L27	51264	0.256226	8.50168	3.99312	0.000176382	0.0261692	0.721219
ILMN_2313730	RHOC	ras homolog family member C	389	-0.451185	10.9702	-3.98602	0.000180618	0.0264254	0.700115
ILMN_1756676	PHF19	PHD finger protein 19	26147	-0.217791	8.07543	-3.97883	0.000185014	0.0266977	0.678733
ILMN_1812776	FBXO28	F-box protein 28	23219	-0.251181	8.1467	-3.95997	0.000197034	0.0277912	0.622774
ILMN_1719039	UBE2G1	ubiquitin conjugating enzyme E2 G1	7326	-0.274549	9.09424	-3.9587	0.000197868	0.0277912	0.61902
ILMN_1674038	CTSD	cathepsin D	1509	0.314651	10.2989	3.95078	0.000203154	0.0281362	0.595585
ILMN_3215206	SMN1	survival of motor neuron 1, telomeric	6606	-0.262874	7.73699	-3.94709	0.000205666	0.0281362	0.584664
ILMN_1754421	NDUFAF1	NADH:ubiquinone oxidoreductase complex assembly factor 1	51103	0.376022	7.6245	3.93545	0.000213782	0.0283341	0.550273
ILMN_1873838	IGKC	immunoglobulin kappa constant	3514	0.24811	6.76579	3.93505	0.000214071	0.0283341	0.549073
ILMN_1712806	AP1S1	adaptor related protein complex 1 sigma 1 subunit	1174	0.20141	7.77332	3.93349	0.000215182	0.0283341	0.544473
ILMN_2347380	ARHGEF11	Rho guanine nucleotide exchange factor 11	9826	0.168255	7.50312	3.91627	0.000227836	0.02963	0.49371
ILMN_2160764	HBP1	HMG-box transcription factor 1	26959	-0.317941	8.82218	-3.89582	0.000243792	0.0307836	0.433598
ILMN_1731720	PDRG1	p53 and DNA damage regulated 1	81572	-0.215626	7.58442	-3.89264	0.000246363	0.0307836	0.424283
ILMN_2402766	AFTPH	aftiphilin	54812	0.296287	8.77402	3.89212	0.000246792	0.0307836	0.422742
ILMN_1703692	TUBB	tubulin beta class I	203068	-0.255981	9.0221	-3.89016	0.000248397	0.0307836	0.416987
ILMN_1792495	AHNAK	AHNAK nucleoprotein	79026	-0.405885	8.72407	-3.87801	0.000258555	0.0315602	0.381407
ILMN_2136635	ISCA2	iron-sulfur cluster assembly 2	122961	0.183583	7.15401	3.87556	0.000260655	0.0315602	0.374225
ILMN_1814589	KIF22	kinesin family member 22	3835	-0.168363	7.52899	-3.86025	0.000274137	0.0325282	0.329472
ILMN_2335718	HNRNPAB	heterogeneous nuclear ribonucleoprotein A/B	3182	0.200714	9.42266	3.85949	0.000274825	0.0325282	0.327246
ILMN_1692199	RNF103	ring finger protein 103	7844	-0.364416	8.18405	-3.85537	0.000278572	0.0326053	0.315233
ILMN_1753790	ZPR1	ZPR1 zinc finger	8882	0.210536	8.04995	3.85085	0.000282741	0.032675	0.302051
ILMN_2224031	CETN3	centrin 3	1070	0.222192	7.21927	3.84803	0.000285371	0.032675	0.293838
ILMN_3247506	FCGR1A	Fc fragment of IgG receptor Ia	2209	0.52148	7.92441	3.82779	0.000304973	0.034174	0.234915
ILMN_1740597	CDKN2D	cyclin dependent kinase inhibitor 2D	1032	-0.304872	8.0764	-3.82597	0.000306792	0.034174	0.229643
ILMN_1767892	DUSP12	dual specificity phosphatase 12	11266	-0.313783	9.90051	-3.82261	0.000310182	0.034174	0.219898
ILMN_1756439	SCRN1	secernin 1	9805	-0.315882	8.3593	-3.82138	0.000311439	0.034174	0.216312
ILMN_1755909	GID8	GID complex subunit 8 homolog	54994	-0.280883	9.92898	-3.80943	0.000323849	0.0348163	0.181671
ILMN_1801600	CCDC97	coiled-coil domain containing 97	90324	0.288864	8.40017	3.80938	0.000323903	0.0348163	0.181522
ILMN_1703346	CHRNE	cholinergic receptor nicotinic epsilon subunit	1145	0.154568	6.95297	3.80015	0.000333815	0.035171	0.154805
ILMN_1673543	PGM2	phosphoglucomutase 2	55276	0.305989	7.62847	3.80009	0.00033388	0.035171	0.154632
ILMN_1685415	HBP1	HMG-box transcription factor 1	26959	-0.358812	8.74556	-3.79247	0.000342292	0.0355593	0.132583
ILMN_1662843	CD53	CD53 molecule	963	0.249894	10.7551	3.79066	0.000344318	0.0355593	0.127352
ILMN_1746704	TRIM8	tripartite motif containing 8	81603	-0.191031	11.7138	-3.78455	0.000351239	0.0356197	0.109718
ILMN_2109197	EPB41L3	erythrocyte membrane protein band 4.1 like 3	23136	0.39571	9.50308	3.78418	0.000351666	0.0356197	0.108642
ILMN_1763144	NEU1	neuraminidase 1	4758	0.234072	8.96075	3.77464	0.000362755	0.0360734	0.0811376
ILMN_1733998	DHRS9	dehydrogenase/reductase 9	10170	0.738197	8.10839	3.77106	0.000366998	0.0360734	0.070836
ILMN_1779857	KLF4	Kruppel like factor 4	9314	0.459159	9.82218	3.76786	0.00037084	0.0360734	0.0616129
ILMN_2176063	FCGR1A	Fc fragment of IgG receptor Ia	2209	0.698846	8.76555	3.76672	0.00037221	0.0360734	0.0583462
ILMN_1780236	PMM1	phosphomannomutase 1	5372	-0.211318	8.78342	-3.76585	0.000373268	0.0360734	0.0558327
ILMN_2147306	PNRC2	proline rich nuclear receptor coactivator 2	55629	-0.22649	10.5585	-3.76286	0.00037691	0.0360943	0.0472314
ILMN_2126706	LMNB1	lamin B1	4001	0.357952	8.10422	3.75792	0.000383009	0.0361992	0.0330176
ILMN_1651262	HNRNPAB	heterogeneous nuclear ribonucleoprotein A/B	3182	0.270841	10.9051	3.75642	0.000384879	0.0361992	0.0287049
ILMN_1780773	LINC00938	long intergenic non-protein coding RNA 938	400027	-0.289122	10.2054	-3.73985	0.000406112	0.0378582	-0.0188393
ILMN_1691717	RHBDF2	rhomboid 5 homolog 2	79651	0.261627	10.1456	3.73193	0.00041665	0.0384999	-0.0415143
ILMN_1734316	YME1L1	YME1 like 1 ATPase	10730	0.211685	8.42774	3.7162	0.00043837	0.0394372	-0.0864829
ILMN_1656254	NOTCH2NL	notch 2 N-terminal like	388677	0.353869	8.32455	3.71392	0.000441602	0.0394372	-0.0929817
ILMN_3239378	TADA2B	transcriptional adaptor 2B	93624	-0.277034	8.71184	-3.71259	0.000443497	0.0394372	-0.0967695
ILMN_1813256	CRIPT	CXXC repeat containing interactor of PDZ3 domain	9419	0.391593	7.96426	3.70679	0.000451873	0.0394372	-0.113322
ILMN_2390586	SP100	SP100 nuclear antigen	6672	0.281658	7.69579	3.7066	0.000452147	0.0394372	-0.113859
ILMN_2335704	NCF4	neutrophil cytosolic factor 4	4689	0.289874	9.95411	3.70615	0.000452797	0.0394372	-0.115129
ILMN_1751345	AP1S1	adaptor related protein complex 1 sigma 1 subunit	1174	0.192361	7.4618	3.70448	0.000455239	0.0394372	-0.119886
ILMN_1731224	PARP9	poly(ADP-ribose) polymerase family member 9	83666	0.559318	8.8074	3.70346	0.000456744	0.0394372	-0.122806
ILMN_2391051	FCGR1B	Fc fragment of IgG receptor Ib	2210	0.464693	7.81426	3.69674	0.000466724	0.0395447	-0.141923
ILMN_1813379	TNFRSF9	TNF receptor superfamily member 9	3604	0.168675	7.12606	3.69646	0.000467155	0.0395447	-0.142739
ILMN_2338997	PTP4A2	protein tyrosine phosphatase type IVA, member 2	8073	-0.293524	12.9373	-3.69506	0.00046925	0.0395447	-0.146697
ILMN_1673138	ZBTB33	zinc finger and BTB domain containing 33	10009	-0.271397	9.72174	-3.68886	0.000478699	0.0398928	-0.164326
ILMN_1758798	NPIPB15	nuclear pore complex interacting protein family member B15	440348	0.207618	9.30673	3.68684	0.000481821	0.0398928	-0.170075
ILMN_1765500	NDUFV3	NADH:ubiquinone oxidoreductase subunit V3	4731	0.177383	7.20941	3.68496	0.000484743	0.0398928	-0.175419
ILMN_2283325	WLS	wntless Wnt ligand secretion mediator	79971	0.454771	8.97605	3.67973	0.000492951	0.0402539	-0.190265
ILMN_2185845	BRSK1	BR serine/threonine kinase 1	84446	0.514422	9.23142	3.66929	0.000509728	0.0413036	-0.219848
ILMN_1669878	GUSB	glucuronidase beta	2990	-0.212939	10.7622	-3.66238	0.000521139	0.0413392	-0.239415
ILMN_1681301	AIM2	absent in melanoma 2	9447	0.469881	7.66166	3.65914	0.000526574	0.0413392	-0.248583
ILMN_1724658	BNIP3	BCL2 interacting protein 3	664	0.21077	7.42563	3.65489	0.000533793	0.0413392	-0.260615
ILMN_3242011	MOB1A	MOB kinase activator 1A	55233	0.386572	8.29477	3.65113	0.00054024	0.0413392	-0.271221
ILMN_1659544	STX3	syntaxin 3	6809	0.315218	8.5101	3.65086	0.000540706	0.0413392	-0.271983
ILMN_1694589	PAQR8	progestin and adipoQ receptor family member 8	85315	0.288475	7.28313	3.65016	0.000541911	0.0413392	-0.273949
ILMN_1744244	DPAGT1	dolichyl-phosphate N-acetylglucosaminephosphotransferase 1	1798	0.14675	7.21804	3.64814	0.000545424	0.0413392	-0.279658
ILMN_1807925	GNG2	G protein subunit gamma 2	54331	-0.350363	8.93437	-3.64784	0.000545952	0.0413392	-0.280513
ILMN_2343105	LIPT1	lipoyltransferase 1	51601	-0.239819	7.69667	-3.64436	0.000552059	0.0413392	-0.290339
ILMN_1670472	FAF2	Fas associated factor family member 2	23197	-0.316203	9.58509	-3.64207	0.00055611	0.0413392	-0.296798
ILMN_1766713	HSPD1	heat shock protein family D (Hsp60) member 1	3329	0.252835	9.39444	3.64193	0.000556347	0.0413392	-0.297174
ILMN_1764362	LYAR	Ly1 antibody reactive	55646	0.322526	8.38257	3.64142	0.00055726	0.0413392	-0.298621
ILMN_1656042	KIAA0319L	KIAA0319 like	79932	0.24827	7.3462	3.63892	0.000561727	0.0413793	-0.305675
ILMN_1787705	ATP6V1B2	ATPase H+ transporting V1 subunit B2	526	0.279938	11.8672	3.63002	0.00057789	0.0414339	-0.330726
ILMN_1765109	TNFRSF25	TNF receptor superfamily member 25	8718	-0.224206	6.92498	-3.62847	0.000580743	0.0414339	-0.335075
ILMN_1731644	SETDB2	SET domain bifurcated 2	83852	0.271931	8.17373	3.62655	0.000584311	0.0414339	-0.340483
ILMN_1752451	CTSH	cathepsin H	1512	0.330563	10.08	3.62533	0.000586596	0.0414339	-0.34393
ILMN_2137789	KLF4	Kruppel like factor 4	9314	0.451638	10.6189	3.6249	0.000587384	0.0414339	-0.345114
ILMN_2066667	RRP8	ribosomal RNA processing 8	23378	-0.21018	8.26352	-3.62354	0.000589939	0.0414339	-0.348947
ILMN_1673305	RHOC	ras homolog family member C	389	-0.416765	9.77115	-3.62159	0.000593612	0.0414339	-0.354427
ILMN_1750338	PROSER2	proline and serine rich 2	254427	-0.176508	7.18842	-3.62142	0.000593935	0.0414339	-0.354907
ILMN_2316173	AP1S1	adaptor related protein complex 1 sigma 1 subunit	1174	0.198923	7.8271	3.60831	0.000619215	0.042655	-0.391702
ILMN_1737857	GTF2B	general transcription factor IIB	2959	-0.356821	9.35834	-3.60685	0.000622089	0.042655	-0.395788
ILMN_1669259	ANKRD49	ankyrin repeat domain 49	54851	-0.22079	8.67155	-3.60609	0.000623588	0.042655	-0.397912
ILMN_1751956	MGST3	microsomal glutathione S-transferase 3	4259	0.320674	10.502	3.60263	0.000630484	0.0428181	-0.407618
ILMN_1779934	CDH23	cadherin related 23	64072	-0.232798	7.72621	-3.59734	0.000641149	0.0428181	-0.422419
ILMN_2211122	TRAPPC2B	trafficking protein particle complex 2B	10597	-0.308771	7.48958	-3.59717	0.000641499	0.0428181	-0.422901
ILMN_3246595	AQP12B	aquaporin 12B	653437	-0.165364	7.18377	-3.59681	0.00064223	0.0428181	-0.423906
ILMN_1808584	COX20	COX20, cytochrome c oxidase assembly factor	116228	-0.230236	8.39269	-3.59069	0.0006548	0.0432941	-0.441007
ILMN_1713829	PTGES	prostaglandin E synthase	9536	-0.501163	7.30988	-3.58935	0.000657591	0.0432941	-0.44476
ILMN_1807533	SMG8	SMG8, nonsense mediated mRNA decay factor	55181	-0.209325	8.17878	-3.57888	0.000679742	0.0444745	-0.473982
ILMN_1669308	BRPF1	bromodomain and PHD finger containing 1	7862	-0.305517	8.6759	-3.56717	0.000705365	0.04579	-0.506612
ILMN_1762835	HELZ	helicase with zinc finger	9931	0.225629	8.2768	3.56575	0.000708541	0.04579	-0.510572
ILMN_1798454	MAD2L1BP	MAD2L1 binding protein	9587	-0.227483	8.20057	-3.56353	0.00071351	0.04583	-0.516734
ILMN_1782110	ZBTB21	zinc finger and BTB domain containing 21	49854	-0.295233	7.75467	-3.56081	0.000719669	0.0458437	-0.524311
ILMN_1808041	RPL10A	ribosomal protein L10a	4736	-0.335043	11.7661	-3.55959	0.000722428	0.0458437	-0.527684
ILMN_3289090	CAPZA1	capping actin protein of muscle Z-line alpha subunit 1	829	0.38952	9.24012	3.55333	0.000736832	0.0460454	-0.545086
ILMN_1672006	SSB	Sjogren syndrome antigen B	6741	0.2114	9.58802	3.55316	0.000737214	0.0460454	-0.545543
ILMN_1819608	ARRB1	arrestin beta 1	408	-0.243614	9.66516	-3.55252	0.00073872	0.0460454	-0.547342
ILMN_2274306	NRP2	neuropilin 2	8828	-0.23137	7.09313	-3.54503	0.000756323	0.0466807	-0.568096
ILMN_1684271	ACBD6	acyl-CoA binding domain containing 6	84320	-0.136079	7.9212	-3.54306	0.000761047	0.0466807	-0.573582
ILMN_1688971	NOL11	nucleolar protein 11	25926	-0.208972	8.53382	-3.5385	0.000772021	0.0466807	-0.586197
ILMN_2041236	RAP1GAP2	RAP1 GTPase activating protein 2	23108	-0.326526	9.46644	-3.53736	0.00077479	0.0466807	-0.589351
ILMN_1703324	PDSS1	decaprenyl diphosphate synthase subunit 1	23590	0.18736	7.27871	3.53403	0.000782931	0.0466807	-0.59856
ILMN_1769779	PTP4A3	protein tyrosine phosphatase type IVA, member 3	11156	-0.324321	7.55152	-3.53355	0.000784126	0.0466807	-0.599904
ILMN_1755954	CPEB3	cytoplasmic polyadenylation element binding protein 3	22849	0.207184	7.8391	3.53202	0.0007879	0.0466807	-0.604133
ILMN_1731484	RHOT1	ras homolog family member T1	55288	0.203104	7.26324	3.53169	0.000788711	0.0466807	-0.605039
ILMN_1727444	PAGR1	PAXIP1 associated glutamate rich protein 1	79447	0.219788	7.56058	3.5305	0.000791674	0.0466807	-0.608342
ILMN_1665583	TUBB	tubulin beta class I	203068	-0.234022	9.06386	-3.52909	0.000795189	0.0466807	-0.612244
ILMN_2398847	ARHGAP17	Rho GTPase activating protein 17	55114	0.160767	7.66379	3.5281	0.000797657	0.0466807	-0.614974
ILMN_3243573	IGHG1	immunoglobulin heavy constant gamma 1 (G1m marker)	3500	0.254036	6.80453	3.52497	0.000805535	0.0468812	-0.62363
ILMN_1805996	SIN3A	SIN3 transcription regulator family member A	25942	-0.235572	8.57895	-3.51924	0.000820123	0.047468	-0.639436
ILMN_1753913	WLS	wntless Wnt ligand secretion mediator	79971	0.178854	7.13022	3.51688	0.000826199	0.0475583	-0.645936
ILMN_1674661	CIRBP	cold inducible RNA binding protein	1153	-0.278565	12.2447	-3.51076	0.000842181	0.0479944	-0.662806
ILMN_2347068	MKNK2	MAP kinase interacting serine/threonine kinase 2	2872	-0.266327	10.9141	-3.50908	0.000846642	0.0479944	-0.667456
ILMN_2045911	FBXO28	F-box protein 28	23219	-0.235136	8.22783	-3.50682	0.000852643	0.0479944	-0.673674
ILMN_2277419	SLC38A10	solute carrier family 38 member 10	124565	0.208059	8.04908	3.50671	0.000852931	0.0479944	-0.673972
ILMN_1710221	GPR35	G protein-coupled receptor 35	2859	-0.40403	8.12606	-3.50535	0.000856554	0.0479944	-0.677704
ILMN_2365549	BRPF1	bromodomain and PHD finger containing 1	7862	-0.31751	11.1557	-3.50294	0.000863044	0.0481022	-0.684348
ILMN_1782444	YIPF4	Yip1 domain family member 4	84272	0.225416	7.46186	3.49916	0.000873306	0.0481924	-0.694752
ILMN_1694711	MAD2L1BP	MAD2L1 binding protein	9587	-0.254691	8.82289	-3.49897	0.000873814	0.0481924	-0.695264
ILMN_1669113	ATF5	activating transcription factor 5	22809	0.270988	9.20676	3.49559	0.000883088	0.0484503	-0.704555
ILMN_1687768	NCOA7	nuclear receptor coactivator 7	135112	0.638477	9.3182	3.4922	0.000892487	0.0485019	-0.713872
ILMN_1847965	RNF168	ring finger protein 168	165918	-0.24251	8.14365	-3.49193	0.000893238	0.0485019	-0.714612
ILMN_2343624	METTL13	methyltransferase like 13	51603	0.353934	7.56061	3.48351	0.000916981	0.0495358	-0.737695
ILMN_1772702	SRSF8	serine and arginine rich splicing factor 8	10929	-0.27015	9.16693	-3.47568	0.000939633	0.0500707	-0.75916
ILMN_1762615	ABRAXAS2	abraxas 2, BRISC complex subunit	23172	-0.248623	8.64635	-3.47518	0.000941083	0.0500707	-0.760517
ILMN_1659752	AIDA	axin interactor, dorsalization associated	64853	0.141112	7.00254	3.47516	0.000941143	0.0500707	-0.760573
ILMN_2325978	HDGFL2	HDGF like 2	84717	0.14836	7.43127	3.46636	0.000967266	0.0511528	-0.784652
ILMN_2357730	CDK20	cyclin dependent kinase 20	23552	0.147696	7.02012	3.46326	0.000976605	0.0511528	-0.793101
ILMN_1778255	FARSA	phenylalanyl-tRNA synthetase alpha subunit	2193	0.172903	7.09732	3.46221	0.000979793	0.0511528	-0.795967
ILMN_1720484	CRTAP	cartilage associated protein	10491	-0.181481	7.93509	-3.46185	0.000980906	0.0511528	-0.796964
ILMN_1738491	SNX30	sorting nexin family member 30	401548	-0.20552	9.16327	-3.45749	0.000994256	0.0515935	-0.808849
ILMN_1713751	ADAM19	ADAM metallopeptidase domain 19	8728	0.368011	9.83497	3.45281	0.0010088	0.0517757	-0.821611
ILMN_1721138	GRPEL2	GrpE like 2, mitochondrial	134266	-0.182989	7.42593	-3.45212	0.00101095	0.0517757	-0.823485
ILMN_2221014	BAG4	BCL2 associated athanogene 4	9530	-0.366095	7.76841	-3.44872	0.00102167	0.0517757	-0.832761
ILMN_1676899	YEATS2	YEATS domain containing 2	55689	0.194431	7.73692	3.44823	0.00102324	0.0517757	-0.834105
ILMN_1793203	MIEF1	mitochondrial elongation factor 1	54471	-0.154853	8.22622	-3.44714	0.00102669	0.0517757	-0.837063
ILMN_2362457	ZDHHC16	zinc finger DHHC-type containing 16	84287	0.201485	7.3393	3.44631	0.00102934	0.0517757	-0.839331
ILMN_2380566	SIAH1	siah E3 ubiquitin protein ligase 1	6477	-0.374916	8.02132	-3.44542	0.00103217	0.0517757	-0.841745
ILMN_1682910	SLC35B3	solute carrier family 35 member B3	51000	0.234909	7.18819	3.43521	0.00106529	0.0531837	-0.869498
ILMN_1772522	ZBTB14	zinc finger and BTB domain containing 14	7541	-0.163868	8.40339	-3.4302	0.00108192	0.0537593	-0.883108
ILMN_1790741	RNF126	ring finger protein 126	55658	-0.23884	8.68504	-3.4267	0.00109367	0.0540878	-0.892593
ILMN_1675191	GAPT	GRB2 binding adaptor protein, transmembrane	202309	0.552454	9.04661	3.42328	0.00110529	0.0542698	-0.901873
ILMN_1679655	WDR82	WD repeat domain 82	80335	-0.305253	9.09502	-3.42259	0.00110765	0.0542698	-0.903752
ILMN_2411897	KLF10	Kruppel like factor 10	7071	0.332431	9.52454	3.41831	0.00112236	0.0546594	-0.915335
ILMN_1749345	STX5	syntaxin 5	6811	0.173961	10.2149	3.41726	0.00112598	0.0546594	-0.918167
ILMN_1752520	SLFN11	schlafen family member 11	91607	0.332184	9.24495	3.41416	0.00113681	0.0548707	-0.926572
ILMN_1745242	PLSCR1	phospholipid scramblase 1	5359	0.361164	7.62651	3.41122	0.00114714	0.0548707	-0.934512
ILMN_1688034	COIL	coilin	8161	-0.18794	8.79428	-3.40877	0.00115583	0.0548707	-0.94114
ILMN_1801124	MSANTD4	Myb/SANT DNA binding domain containing 4 with coiled-coils	84437	-0.195143	7.5372	-3.40842	0.00115708	0.0548707	-0.942088
ILMN_1772706	BORCS7	BLOC-1 related complex subunit 7	119032	-0.227599	9.68663	-3.4073	0.00116107	0.0548707	-0.945111
ILMN_1806432	NT5C	5', 3'-nucleotidase, cytosolic	30833	-0.225442	9.34939	-3.40716	0.00116159	0.0548707	-0.9455
ILMN_1755123	GBA	glucosylceramidase beta	2629	0.240367	8.54905	3.40268	0.00117772	0.0551732	-0.957606
ILMN_1745620	KRCC1	lysine rich coiled-coil 1	51315	0.255301	7.36957	3.40247	0.00117847	0.0551732	-0.958165
ILMN_1737498	MLKL	mixed lineage kinase domain like pseudokinase	197259	0.221117	7.51782	3.3981	0.0011944	0.0554821	-0.969948
ILMN_1734194	EXOSC3	exosome component 3	51010	0.173734	7.35814	3.39777	0.0011956	0.0554821	-0.970832
ILMN_2278819	PDE7A	phosphodiesterase 7A	5150	0.113693	7.00227	3.39477	0.00120669	0.0555723	-0.978932
ILMN_3257884	HMGXB4	HMG-box containing 4	10042	-0.155086	7.21081	-3.39439	0.00120809	0.0555723	-0.979956
ILMN_1696828	RGS14	regulator of G protein signaling 14	10636	0.189389	7.25214	3.39257	0.00121486	0.0556407	-0.984859
ILMN_2046003	ZDHHC6	zinc finger DHHC-type containing 6	64429	0.252314	8.90049	3.39032	0.00122327	0.0557831	-0.990907
ILMN_1718718	MKKS	McKusick-Kaufman syndrome	8195	0.436069	8.16887	3.3862	0.00123885	0.0562503	-1.00202
ILMN_1797310	ATP6V1D	ATPase H+ transporting V1 subunit D	51382	0.498519	9.49398	3.38185	0.00125546	0.0563684	-1.0137
ILMN_1654389	FCGR1A	Fc fragment of IgG receptor Ia	2209	0.26365	7.07002	3.38099	0.0012588	0.0563684	-1.01603
ILMN_3242586	RHOU	ras homolog family member U	58480	-0.480564	10.799	-3.38015	0.00126202	0.0563684	-1.01827
ILMN_1745152	UQCC1	ubiquinol-cytochrome c reductase complex assembly factor 1	55245	0.167489	7.54016	3.3784	0.00126881	0.0563684	-1.02298
ILMN_3244065	TMEM250	transmembrane protein 250	90120	0.370268	8.19006	3.37708	0.00127395	0.0563684	-1.02652
ILMN_1799106	MARC1	mitochondrial amidoxime reducing component 1	64757	0.375203	9.39206	3.37544	0.00128035	0.0563684	-1.03092
ILMN_1810881	ASB16	ankyrin repeat and SOCS box containing 16	92591	0.150149	6.83415	3.37519	0.00128135	0.0563684	-1.0316
ILMN_2119297	SAMD4A	sterile alpha motif domain containing 4A	23034	0.308937	8.1892	3.37445	0.00128426	0.0563684	-1.03359
ILMN_1668065	ELMOD3	ELMO domain containing 3	84173	0.188583	7.28971	3.36375	0.00132697	0.0576669	-1.06228
ILMN_1713058	PSTPIP2	proline-serine-threonine phosphatase interacting protein 2	9050	0.3154	8.62667	3.36371	0.00132715	0.0576669	-1.0624
ILMN_1800975	PSME3	proteasome activator subunit 3	10197	0.165998	8.64509	3.3618	0.0013349	0.0576669	-1.0675
ILMN_1743829	ATXN2	ataxin 2	6311	0.401672	8.66498	3.36159	0.00133574	0.0576669	-1.06806
ILMN_2125562	MOB1A	MOB kinase activator 1A	55233	0.271689	8.01946	3.35607	0.00135845	0.0581946	-1.08283
ILMN_1659463	APAF1	apoptotic peptidase activating factor 1	317	0.453844	8.24025	3.35436	0.00136556	0.0581946	-1.08741
ILMN_1717207	MMP25	matrix metallopeptidase 25	64386	0.331709	8.95386	3.35303	0.00137112	0.0581946	-1.09097
ILMN_2306565	MTX2	metaxin 2	10651	0.223537	7.6081	3.3522	0.00137462	0.0581946	-1.0932
ILMN_1741572	AKAP8	A-kinase anchoring protein 8	10270	-0.278266	9.25905	-3.35196	0.00137559	0.0581946	-1.09382
ILMN_1815134	PI4K2B	phosphatidylinositol 4-kinase type 2 beta	55300	0.135669	8.20385	3.34984	0.00138454	0.0583388	-1.0995
ILMN_1793829	TMCO1	transmembrane and coiled-coil domains 1	54499	0.308253	10.4702	3.34706	0.00139631	0.0586005	-1.10692
ILMN_1720438	RPL26L1	ribosomal protein L26 like 1	51121	0.213389	9.24345	3.33734	0.00143823	0.0601203	-1.13284
ILMN_2332795	ZNF16	zinc finger protein 16	7564	-0.134244	7.07388	-3.33506	0.00144826	0.0603004	-1.13893
ILMN_1708248	LILRB1	leukocyte immunoglobulin like receptor B1	10859	0.328065	7.93649	3.33279	0.00145827	0.0604781	-1.14496
ILMN_1684964	ZNF212	zinc finger protein 212	7988	-0.257466	7.70104	-3.32914	0.00147456	0.0609138	-1.15469
ILMN_1775926	SPATA6	spermatogenesis associated 6	54558	-0.191338	7.42788	-3.32661	0.00148592	0.0609674	-1.16141
ILMN_2377185	ELOB	elongin B	6923	0.206099	7.48887	3.32627	0.00148743	0.0609674	-1.1623
ILMN_1733875	RUNDC1	RUN domain containing 1	146923	-0.327873	8.02441	-3.32166	0.00150841	0.0610418	-1.17456
ILMN_1682864	SPSB3	splA/ryanodine receptor domain and SOCS box containing 3	90864	-0.172443	10.3925	-3.32126	0.00151022	0.0610418	-1.17562
ILMN_2124471	SLC36A1	solute carrier family 36 member 1	206358	0.12259	7.24985	3.32116	0.00151071	0.0610418	-1.1759
ILMN_1654357	ZNF24	zinc finger protein 24	7572	-0.225918	7.99365	-3.31958	0.00151797	0.0610418	-1.1801
ILMN_1750158	ACOX1	acyl-CoA oxidase 1	51	0.259392	7.48997	3.31952	0.00151822	0.0610418	-1.18024
ILMN_2368068	TCF20	transcription factor 20	6942	-0.173222	8.14524	-3.31804	0.00152507	0.0610842	-1.18419
ILMN_1767006	PSMB8	proteasome subunit beta 8	5696	0.285788	9.97516	3.3114	0.00155606	0.062059	-1.20179
ILMN_1810436	DNAJC27	DnaJ heat shock protein family (Hsp40) member C27	51277	-0.129961	7.52123	-3.30975	0.00156386	0.062059	-1.20617
ILMN_2139100	SHISA5	shisa family member 5	51246	0.25402	10.9857	3.30907	0.00156709	0.062059	-1.20797
ILMN_1815719	PLCG2	phospholipase C gamma 2	5336	0.302646	9.48778	3.3005	0.00160822	0.0634493	-1.23065
ILMN_1759729	NDUFA8	NADH:ubiquinone oxidoreductase subunit A8	4702	0.353044	9.61863	3.29505	0.00163493	0.0641472	-1.24506
ILMN_2364110	GBA	glucosylceramidase beta	2629	0.247211	9.30533	3.2924	0.00164808	0.0641472	-1.25207
ILMN_1719646	ZIK1	zinc finger protein interacting with K protein 1	284307	-0.140571	7.00543	-3.29172	0.00165144	0.0641472	-1.25385
ILMN_2384181	DHRS9	dehydrogenase/reductase 9	10170	0.308445	7.17373	3.29022	0.00165896	0.0641472	-1.25782
ILMN_1858599	RBM43	RNA binding motif protein 43	375287	-0.151176	7.13758	-3.28965	0.0016618	0.0641472	-1.25932
ILMN_1718565	CDKN1C	cyclin dependent kinase inhibitor 1C	1028	-0.576579	9.04149	-3.28952	0.00166244	0.0641472	-1.25966
ILMN_1767360	IL10RB	interleukin 10 receptor subunit beta	3588	0.208114	9.03467	3.28293	0.00169581	0.0646395	-1.27704
ILMN_1700811	UBFD1	ubiquitin family domain containing 1	56061	0.150002	7.03479	3.28255	0.00169774	0.0646395	-1.27803
ILMN_1770732	COPS3	COP9 signalosome subunit 3	8533	-0.210157	10.7042	-3.28241	0.00169847	0.0646395	-1.27841
ILMN_1728236	SLFN12	schlafen family member 12	55106	0.143848	7.35386	3.28216	0.00169975	0.0646395	-1.27907
ILMN_2243308	ACVR1B	activin A receptor type 1B	91	-0.302463	8.86057	-3.27867	0.0017177	0.0650873	-1.28825
ILMN_1718984	FCGBP	Fc fragment of IgG binding protein	8857	0.154343	6.75884	3.27296	0.00174747	0.0652996	-1.30327
ILMN_1655563	CTIF	cap binding complex dependent translation initiation factor	9811	-0.177304	7.84408	-3.27275	0.00174862	0.0652996	-1.30385
ILMN_1789510	STIP1	stress induced phosphoprotein 1	10963	0.259133	8.38351	3.27251	0.00174987	0.0652996	-1.30447
ILMN_1810420	DYSF	dysferlin	8291	0.540603	10.0544	3.27167	0.00175429	0.0652996	-1.30668
ILMN_1813641	TOR4A	torsin family 4 member A	54863	0.217487	7.72847	3.27082	0.00175879	0.0652996	-1.30892
ILMN_1696432	IDH1	isocitrate dehydrogenase (NADP(+)) 1, cytosolic	3417	0.350849	7.83655	3.2705	0.0017605	0.0652996	-1.30977
ILMN_1744649	PSMB5	proteasome subunit beta 5	5693	0.206998	8.4461	3.26739	0.00177702	0.065681	-1.31793
ILMN_1706342	ZNF746	zinc finger protein 746	155061	-0.325622	9.13679	-3.26582	0.00178539	0.0657202	-1.32204
ILMN_1717094	ZNF618	zinc finger protein 618	114991	-0.114934	6.96436	-3.26475	0.00179114	0.0657202	-1.32485
ILMN_1810891	ZNF629	zinc finger protein 629	23361	-0.180266	7.55529	-3.26371	0.00179679	0.0657202	-1.3276
ILMN_1652085	MPHOSPH10	M-phase phosphoprotein 10	10199	-0.239125	8.87153	-3.2595	0.00181961	0.0663245	-1.33863
ILMN_1788887	LINC01089	long intergenic non-protein coding RNA 1089	338799	-0.175032	7.24036	-3.25703	0.00183318	0.0663567	-1.34512
ILMN_2072541	RAB11FIP2	RAB11 family interacting protein 2	22841	-0.232734	8.77524	-3.25662	0.00183541	0.0663567	-1.34618
ILMN_1666444	RBMS1	RNA binding motif single stranded interacting protein 1	5937	0.172147	10.3639	3.2559	0.00183939	0.0663567	-1.34808
ILMN_1811592	ARHGAP21	Rho GTPase activating protein 21	57584	-0.260048	9.74082	-3.25417	0.00184895	0.0664739	-1.35261
ILMN_1745374	IFI35	interferon induced protein 35	3430	0.396834	9.93526	3.25137	0.00186454	0.0666484	-1.35994
ILMN_2175265	TMEM11	transmembrane protein 11	8834	-0.173436	7.57295	-3.25103	0.00186646	0.0666484	-1.36084
ILMN_1667476	LTBR	lymphotoxin beta receptor	4055	0.225686	10.1856	3.24859	0.00188011	0.0667663	-1.3672
ILMN_1666453	STK3	serine/threonine kinase 3	6788	0.302703	7.64691	3.24794	0.00188382	0.0667663	-1.36893
ILMN_2150851	SERPINB2	serpin family B member 2	5055	0.704755	7.94543	3.24706	0.00188877	0.0667663	-1.37122
ILMN_1693552	CD300A	CD300a molecule	11314	0.335754	9.81097	3.24396	0.00190637	0.0667767	-1.37932
ILMN_3235185	SNRNP200	small nuclear ribonucleoprotein U5 subunit 200	23020	-0.154537	7.71509	-3.24341	0.0019095	0.0667767	-1.38075
ILMN_1842582	TTC39C	tetratricopeptide repeat domain 39C	125488	0.456943	8.5715	3.24269	0.00191364	0.0667767	-1.38264
ILMN_1727996	BAG4	BCL2 associated athanogene 4	9530	-0.20887	7.82937	-3.24159	0.00191993	0.0667767	-1.38551
ILMN_1752728	FUCA1	alpha-L-fucosidase 1	2517	0.392865	9.79919	3.24145	0.00192077	0.0667767	-1.38589
ILMN_2406410	RHBDD2	rhomboid domain containing 2	57414	-0.212552	9.6599	-3.23979	0.00193029	0.0668871	-1.39021
ILMN_2280731	METTL23	methyltransferase like 23	124512	0.139107	7.16012	3.23411	0.00196339	0.0678109	-1.40505
ILMN_1699472	ST3GAL3	ST3 beta-galactoside alpha-2,3-sialyltransferase 3	6487	-0.222764	7.40948	-3.2313	0.00197989	0.0678222	-1.41236
ILMN_2399769	WLS	wntless Wnt ligand secretion mediator	79971	0.346381	7.9659	3.23083	0.00198268	0.0678222	-1.41359
ILMN_1764851	TP53RK	TP53 regulating kinase	112858	-0.174438	7.51869	-3.23068	0.0019836	0.0678222	-1.41399
ILMN_2394296	SAR1B	secretion associated Ras related GTPase 1B	51128	0.123247	7.25573	3.22937	0.00199137	0.0678222	-1.41741
ILMN_1718610	ARHGAP17	Rho GTPase activating protein 17	55114	0.203538	10.1971	3.22839	0.00199718	0.0678222	-1.41995
ILMN_1746720	TTC39C	tetratricopeptide repeat domain 39C	125488	0.461378	8.23448	3.22634	0.00200944	0.0678222	-1.42529
ILMN_1786015	CTCF	CCCTC-binding factor	10664	-0.171451	8.17971	-3.22479	0.00201873	0.0678222	-1.42932
ILMN_2349006	USP21	ubiquitin specific peptidase 21	27005	0.152855	7.15021	3.22385	0.00202444	0.0678222	-1.43178
ILMN_1777325	STAT1	signal transducer and activator of transcription 1	6772	0.556672	10.335	3.22313	0.00202879	0.0678222	-1.43365
ILMN_1669555	SUPT20H	SPT20 homolog, SAGA complex component	55578	0.240725	7.34763	3.22258	0.00203212	0.0678222	-1.43508
ILMN_2257833	BBS7	Bardet-Biedl syndrome 7	55212	0.135253	6.91431	3.22096	0.00204193	0.0678222	-1.43929
ILMN_1741736	DDX28	DEAD-box helicase 28	55794	-0.200042	8.35546	-3.22048	0.00204489	0.0678222	-1.44055
ILMN_1754149	LETMD1	LETM1 domain containing 1	25875	-0.177849	8.93644	-3.21989	0.0020485	0.0678222	-1.44209
ILMN_2228732	CCNG2	cyclin G2	901	-0.304722	7.90332	-3.21895	0.00205421	0.0678222	-1.44452
ILMN_2226324	MPC1	mitochondrial pyruvate carrier 1	51660	-0.223155	10.9811	-3.21796	0.00206029	0.0678222	-1.4471
ILMN_1795893	TMEM167B	transmembrane protein 167B	56900	-0.222669	9.68003	-3.21572	0.00207407	0.068063	-1.45291
ILMN_3226955	RELL1	RELT like 1	768211	-0.139235	7.18299	-3.20961	0.00211212	0.0690964	-1.46877
ILMN_1736729	OAS2	2'-5'-oligoadenylate synthetase 2	4939	0.374946	7.46761	3.20745	0.00212572	0.069243	-1.47438
ILMN_1792679	ITGA5	integrin subunit alpha 5	3678	0.272969	9.02151	3.20682	0.00212975	0.069243	-1.47602
ILMN_2119945	NDUFB3	NADH:ubiquinone oxidoreductase subunit B3	4709	0.249045	11.2071	3.20549	0.0021382	0.0693041	-1.47948
ILMN_1688103	CTNNBIP1	catenin beta interacting protein 1	56998	-0.151177	8.16173	-3.20335	0.00215184	0.069383	-1.48502
ILMN_1687092	KBTBD4	kelch repeat and BTB domain containing 4	55709	-0.146421	7.83098	-3.20236	0.00215815	0.069383	-1.48758
ILMN_1730731	ERLIN1	ER lipid raft associated 1	10613	0.149009	7.0439	3.20201	0.0021604	0.069383	-1.48849
ILMN_2383306	GPATCH4	G-patch domain containing 4	54865	0.182169	6.81532	3.20036	0.00217102	0.0694678	-1.49276
ILMN_1743635	ALG14	ALG14, UDP-N-acetylglucosaminyltransferase subunit	199857	0.14318	7.26222	3.19955	0.00217623	0.0694678	-1.49485
ILMN_1708787	ZNF627	zinc finger protein 627	199692	-0.14093	7.07281	-3.19542	0.00220311	0.0700574	-1.50555
ILMN_1745784	ZNF324	zinc finger protein 324	25799	-0.151286	7.49441	-3.1946	0.00220848	0.0700574	-1.50768
ILMN_1758633	CCDC130	coiled-coil domain containing 130	81576	-0.167686	10.2901	-3.19265	0.00222128	0.0700574	-1.51272
ILMN_1785005	NCF4	neutrophil cytosolic factor 4	4689	0.267312	9.46371	3.19184	0.00222658	0.0700574	-1.51479
ILMN_1808712	RNF40	ring finger protein 40	9810	0.183512	8.75384	3.19098	0.00223228	0.0700574	-1.51702
ILMN_2049642	RPA1	replication protein A1	6117	-0.410336	9.66527	-3.19063	0.0022346	0.0700574	-1.51793
ILMN_1673944	MANBAL	mannosidase beta like	63905	-0.195592	8.80495	-3.184	0.00227896	0.0712361	-1.53506
ILMN_1705442	CMTM3	CKLF like MARVEL transmembrane domain containing 3	123920	-0.206723	11.4755	-3.1825	0.00228908	0.0713406	-1.53892
ILMN_1664863	CTRL	chymotrypsin like	1506	-0.277773	7.99253	-3.17696	0.00232687	0.0721206	-1.55319
ILMN_1652762	HIC2	HIC ZBTB transcriptional repressor 2	23119	-0.31751	8.69685	-3.1768	0.00232801	0.0721206	-1.55362
ILMN_3307729	CXXC5	CXXC finger protein 5	51523	-0.473285	10.8188	-3.17584	0.00233464	0.0721206	-1.55609
ILMN_2296950	APOBEC3F	apolipoprotein B mRNA editing enzyme catalytic subunit 3F	200316	0.158891	7.424	3.17443	0.00234435	0.0722088	-1.55971
ILMN_2267135	ST3GAL1	ST3 beta-galactoside alpha-2,3-sialyltransferase 1	6482	-0.121018	7.27927	-3.17339	0.00235161	0.0722212	-1.5624
ILMN_1704055	NOP16	NOP16 nucleolar protein	51491	0.130846	7.40609	3.1694	0.00237947	0.0727512	-1.57266
ILMN_2192620	DCAF15	DDB1 and CUL4 associated factor 15	90379	-0.175838	8.21493	-3.16894	0.00238268	0.0727512	-1.57384
ILMN_2090004	AQP10	aquaporin 10	89872	-0.568674	7.97929	-3.16504	0.0024103	0.0729317	-1.58387
ILMN_2225537	PTGR1	prostaglandin reductase 1	22949	0.143129	6.83356	3.16492	0.00241115	0.0729317	-1.58418
ILMN_1771411	ALG6	ALG6, alpha-1,3-glucosyltransferase	29929	0.229258	7.97187	3.16384	0.00241887	0.0729317	-1.58697
ILMN_1684385	COPB2	coatomer protein complex subunit beta 2	9276	0.374779	8.57386	3.16257	0.00242794	0.0729317	-1.59023
ILMN_1763568	ZDHHC16	zinc finger DHHC-type containing 16	84287	0.353777	8.76918	3.16184	0.00243313	0.0729317	-1.59209
ILMN_1718936	LST1	leukocyte specific transcript 1	7940	-0.489319	11.9864	-3.16132	0.00243691	0.0729317	-1.59344
ILMN_1714167	CYB5A	cytochrome b5 type A	1528	0.280683	8.12866	3.1613	0.00243706	0.0729317	-1.59349
ILMN_1759008	ZNF689	zinc finger protein 689	115509	-0.212588	8.20504	-3.15966	0.00244886	0.0730773	-1.5977
ILMN_3307863	TAOK3	TAO kinase 3	51347	0.160167	7.95489	3.15576	0.00247711	0.0737116	-1.60768
ILMN_1711102	B3GNT2	UDP-GlcNAc:betaGal beta-1,3-N-acetylglucosaminyltransferase 2	10678	0.158077	7.46426	3.15209	0.00250406	0.0743036	-1.6171
ILMN_1695025	CD2	CD2 molecule	914	0.221838	7.14308	3.1505	0.00251578	0.074435	-1.62117
ILMN_1715555	DBP	D-box binding PAR bZIP transcription factor	1628	-0.290072	7.59516	-3.14952	0.00252306	0.074435	-1.62368
ILMN_1652806	ATP5PF	ATP synthase peripheral stalk subunit F6	522	0.191943	9.20055	3.14825	0.0025325	0.074435	-1.62693
ILMN_1792497	AGFG1	ArfGAP with FG repeats 1	3267	0.16187	7.5057	3.14695	0.00254225	0.074435	-1.63028
ILMN_1793410	SNTB1	syntrophin beta 1	6641	0.310174	8.79536	3.14581	0.00255072	0.074435	-1.63317
ILMN_1705201	FOXC2	forkhead box C2	2303	-0.145045	7.321	-3.14549	0.00255316	0.074435	-1.634
ILMN_2053527	PARP9	poly(ADP-ribose) polymerase family member 9	83666	0.294044	7.51087	3.14335	0.00256926	0.074435	-1.63947
ILMN_1667707	SPCS3	signal peptidase complex subunit 3	60559	0.171217	7.89055	3.14269	0.00257425	0.074435	-1.64116
ILMN_2398489	SIGMAR1	sigma non-opioid intracellular receptor 1	10280	0.180791	8.14791	3.14241	0.00257637	0.074435	-1.64188
ILMN_1808395	ACAP1	ArfGAP with coiled-coil, ankyrin repeat and PH domains 1	9744	0.19868	8.40703	3.14183	0.00258073	0.074435	-1.64335
ILMN_1680925	SLC9A3R1	SLC9A3 regulator 1	9368	-0.295919	10.851	-3.14014	0.0025936	0.074435	-1.64768
ILMN_1750901	GNAT1	G protein subunit alpha transducin 1	2779	0.144319	6.98323	3.13902	0.00260217	0.074435	-1.65055
ILMN_3302919	MYOF	myoferlin	26509	0.424492	8.43225	3.13836	0.00260722	0.074435	-1.65224
ILMN_1659189	CARD19	caspase recruitment domain family member 19	84270	-0.334668	10.5282	-3.1382	0.0026084	0.074435	-1.65263
ILMN_1680239	NUDT9	nudix hydrolase 9	53343	0.203919	8.12873	3.13741	0.00261448	0.074435	-1.65465
ILMN_1752046	SH2B3	SH2B adaptor protein 3	10019	-0.309831	11.5778	-3.13416	0.00263954	0.074833	-1.66295
ILMN_1683204	GMEB2	glucocorticoid modulatory element binding protein 2	26205	-0.376476	9.11957	-3.13376	0.00264267	0.074833	-1.66398
ILMN_1736441	PDXP	pyridoxal phosphatase	57026	-0.20893	9.10687	-3.13064	0.00266696	0.0753183	-1.67194
ILMN_1739253	STAMBP	STAM binding protein	10617	0.381912	8.5377	3.12895	0.00268013	0.0753543	-1.67623
ILMN_2155516	QTRT2	queuine tRNA-ribosyltransferase accessory subunit 2	79691	-0.190888	8.08005	-3.12865	0.00268254	0.0753543	-1.67701
ILMN_1733861	ARHGEF11	Rho guanine nucleotide exchange factor 11	9826	0.157801	7.56959	3.12627	0.0027013	0.07558	-1.68307
ILMN_1802708	BTN3A1	butyrophilin subfamily 3 member A1	11119	0.325509	8.23763	3.12581	0.00270492	0.07558	-1.68423
ILMN_1737685	CRLS1	cardiolipin synthase 1	54675	0.279488	9.56284	3.12373	0.00272145	0.0756988	-1.68953
ILMN_1742569	MTPAP	mitochondrial poly(A) polymerase	55149	-0.238356	8.10652	-3.12347	0.00272355	0.0756988	-1.6902
ILMN_1664543	IFIT3	interferon induced protein with tetratricopeptide repeats 3	3437	0.375869	7.14435	3.11976	0.00275327	0.0761541	-1.69964
ILMN_1738938	TIMM8B	translocase of inner mitochondrial membrane 8 homolog B	26521	0.137254	7.19873	3.11899	0.00275953	0.0761541	-1.70161
ILMN_1674985	TMEM51	transmembrane protein 51	55092	0.396517	7.85659	3.11873	0.00276162	0.0761541	-1.70227
ILMN_2124064	REL	REL proto-oncogene, NF-kB subunit	5966	-0.262484	7.55177	-3.11435	0.00279715	0.0767978	-1.71338
ILMN_1672759	MCU	mitochondrial calcium uniporter	90550	0.146322	7.64518	3.11309	0.00280753	0.0767978	-1.7166
ILMN_1703108	UBE2L6	ubiquitin conjugating enzyme E2 L6	9246	0.328024	9.48033	3.11134	0.00282193	0.0767978	-1.72105
ILMN_2381397	HSPD1	heat shock protein family D (Hsp60) member 1	3329	0.258788	10.0973	3.11129	0.00282233	0.0767978	-1.72117
ILMN_1795719	RPA1	replication protein A1	6117	-0.280382	8.95853	-3.11116	0.00282338	0.0767978	-1.72149
ILMN_1752355	MPEG1	macrophage expressed 1	219972	0.184263	9.77735	3.11052	0.0028287	0.0767978	-1.72313
ILMN_1737308	GLRX	glutaredoxin	2745	0.312348	11.9258	3.10835	0.00284665	0.0769941	-1.72863
ILMN_1776858	DUS4L	dihydrouridine synthase 4 like	11062	-0.148716	7.48682	-3.10788	0.00285055	0.0769941	-1.72982
ILMN_1779257	CD40	CD40 molecule	958	0.234342	7.28306	3.10519	0.00287303	0.0772204	-1.73664
ILMN_1742230	BAZ1A	bromodomain adjacent to zinc finger domain 1A	11177	0.304216	8.5261	3.10512	0.00287359	0.0772204	-1.73681
ILMN_1788099	LSM4	LSM4 homolog, U6 small nuclear RNA and mRNA degradation associated	25804	-0.138134	9.79265	-3.10421	0.00288129	0.0772302	-1.73914
ILMN_1800739	SPINT2	serine peptidase inhibitor, Kunitz type 2	10653	-0.199166	10.4203	-3.10017	0.00291539	0.0778815	-1.74936
ILMN_1781999	ABCF2	ATP binding cassette subfamily F member 2	10061	0.185136	7.6421	3.09958	0.00292037	0.0778815	-1.75084
ILMN_1810289	MYOF	myoferlin	26509	0.445347	8.93826	3.09637	0.00294789	0.078062	-1.75899
ILMN_1680831	BAZ1B	bromodomain adjacent to zinc finger domain 1B	9031	0.125539	7.52182	3.09591	0.00295177	0.078062	-1.76013
ILMN_1656477	ARSA	arylsulfatase A	410	0.187867	7.70167	3.09579	0.00295282	0.078062	-1.76044
ILMN_1688938	KCNRG	potassium channel regulator	283518	-0.105069	6.83481	-3.09533	0.00295678	0.078062	-1.7616
ILMN_1772218	HLA-DPA1	major histocompatibility complex, class II, DP alpha 1	3113	-0.204144	13.3393	-3.09252	0.00298109	0.0785069	-1.76871
ILMN_1827736	PDK3	pyruvate dehydrogenase kinase 3	5165	-0.259687	9.41438	-3.08914	0.00301052	0.0788142	-1.77725
ILMN_1683792	LAP3	leucine aminopeptidase 3	51056	0.471003	10.4607	3.08911	0.00301083	0.0788142	-1.77733
ILMN_1757343	PABPC4	poly(A) binding protein cytoplasmic 4	8761	-0.189235	11.3453	-3.08839	0.00301716	0.0788142	-1.77916
ILMN_1715569	WASHC3	WASH complex subunit 3	51019	0.280658	9.30417	3.08776	0.00302268	0.0788142	-1.78075
ILMN_1762713	MCEMP1	mast cell expressed membrane protein 1	199675	0.392162	10.475	3.08446	0.00305176	0.0793758	-1.78906
ILMN_2091347	IDH1	isocitrate dehydrogenase (NADP(+)) 1, cytosolic	3417	0.437308	9.04912	3.08232	0.00307086	0.079573	-1.79447
ILMN_1814924	NXPE3	neurexophilin and PC-esterase domain family member 3	91775	-0.136654	7.11788	-3.08165	0.00307682	0.079573	-1.79616
ILMN_1798061	ZFYVE26	zinc finger FYVE-type containing 26	23503	0.18772	8.1028	3.07933	0.00309759	0.079573	-1.802
ILMN_1786601	PLAGL2	PLAG1 like zinc finger 2	5326	-0.320089	9.19953	-3.07888	0.0031017	0.079573	-1.80315
ILMN_1763609	SLC22A16	solute carrier family 22 member 16	85413	0.429553	7.58489	3.07872	0.00310313	0.079573	-1.80355
ILMN_1774256	PRSS21	serine protease 21	10942	-0.181794	6.90616	-3.07855	0.00310466	0.079573	-1.80398
ILMN_1803939	YIPF6	Yip1 domain family member 6	286451	0.200518	7.96961	3.07704	0.00311832	0.0795848	-1.80779
ILMN_2183510	MANF	mesencephalic astrocyte derived neurotrophic factor	7873	0.323274	9.40847	3.07682	0.00312023	0.0795848	-1.80832
ILMN_1683916	PEX13	peroxisomal biogenesis factor 13	5194	-0.195271	7.62294	-3.0757	0.00313042	0.0796519	-1.81115
ILMN_1809437	RHBDD2	rhomboid domain containing 2	57414	-0.219131	9.81254	-3.0743	0.00314316	0.0797269	-1.81467
ILMN_2391355	STAMBP	STAM binding protein	10617	0.282837	7.70105	3.0719	0.00316509	0.0797269	-1.82071
ILMN_1671891	PID1	phosphotyrosine interaction domain containing 1	55022	0.418451	8.48878	3.07169	0.00316704	0.0797269	-1.82124
ILMN_1695961	CLK3	CDC like kinase 3	1198	0.155899	7.1229	3.07104	0.00317306	0.0797269	-1.82289
ILMN_2342240	MGAT2	mannosyl (alpha-1,6-)-glycoprotein beta-1,2-N-acetylglucosaminyltransferase	4247	0.199486	7.85075	3.07103	0.00317311	0.0797269	-1.8229
ILMN_2375319	RASGRP2	RAS guanyl releasing protein 2	10235	-0.21252	9.65762	-3.07041	0.00317878	0.0797269	-1.82445
ILMN_3226807	NHP2	NHP2 ribonucleoprotein	55651	-0.19982	8.75177	-3.06164	0.00326062	0.0815853	-1.84651
ILMN_2154115	PSD4	pleckstrin and Sec7 domain containing 4	23550	0.285878	8.48427	3.06076	0.00326889	0.0815984	-1.8487
ILMN_1762582	ARNT	aryl hydrocarbon receptor nuclear translocator	405	0.137501	7.01285	3.05888	0.00328678	0.0818508	-1.85343
ILMN_1796900	NUDCD3	NudC domain containing 3	23386	0.132035	7.30891	3.05678	0.00330671	0.082153	-1.85868
ILMN_2225735	CRBN	cereblon	51185	-0.291814	9.70434	-3.05411	0.00333232	0.0825946	-1.86537
ILMN_2382127	PPFIA1	PTPRF interacting protein alpha 1	8500	0.113059	7.40741	3.05184	0.00335433	0.0829448	-1.87108
ILMN_1739586	FEZ2	fasciculation and elongation protein zeta 2	9637	0.320445	9.80189	3.051	0.00336244	0.0829508	-1.87317
ILMN_1775692	EIF4G3	eukaryotic translation initiation factor 4 gamma 3	8672	0.182193	8.42962	3.04928	0.00337913	0.0830083	-1.87746
ILMN_1700231	IP6K1	inositol hexakisphosphate kinase 1	9807	-0.194365	8.30656	-3.04849	0.00338693	0.0830083	-1.87946
ILMN_3176989	HAUS8	HAUS augmin like complex subunit 8	93323	-0.146636	7.23124	-3.04754	0.00339615	0.0830083	-1.88182
ILMN_1812856	ZSWIM1	zinc finger SWIM-type containing 1	90204	-0.192991	8.81453	-3.04753	0.00339629	0.0830083	-1.88186
ILMN_1764788	TNFRSF1B	TNF receptor superfamily member 1B	7133	-0.204828	12.169	-3.04367	0.00343434	0.0837438	-1.89151
ILMN_3304898	TUBB	tubulin beta class I	203068	-0.187892	8.74604	-3.04115	0.00345933	0.0841583	-1.89779
ILMN_1781135	STAM2	signal transducing adaptor molecule 2	10254	0.11056	7.1123	3.04003	0.00347054	0.0841641	-1.9006
ILMN_2091375	KRCC1	lysine rich coiled-coil 1	51315	0.154996	6.88936	3.03953	0.00347555	0.0841641	-1.90185
ILMN_1759460	TAF7	TATA-box binding protein associated factor 7	6879	0.19557	8.43919	3.03661	0.0035049	0.0846803	-1.90914
ILMN_1807633	RIDA	reactive intermediate imine deaminase A homolog	10247	0.185528	7.50083	3.03554	0.00351575	0.0847481	-1.91181
ILMN_1731275	DPEP3	dipeptidase 3	64180	-0.155869	7.09915	-3.03408	0.00353049	0.0847906	-1.91544
ILMN_1800225	PPARG	peroxisome proliferator activated receptor gamma	5468	0.156027	6.99628	3.03334	0.00353805	0.0847906	-1.91729
ILMN_2346573	PSME3	proteasome activator subunit 3	10197	0.167084	8.62925	3.03298	0.00354166	0.0847906	-1.91818
ILMN_1751330	RBCK1	RANBP2-type and C3HC4-type zinc finger containing 1	10616	0.212055	9.79024	3.03006	0.00357158	0.0851573	-1.92546
ILMN_1664168	SLC25A11	solute carrier family 25 member 11	8402	0.166967	7.81435	3.02991	0.00357315	0.0851573	-1.92584
ILMN_1803673	MISP3	MISP family member 3	113230	-0.148095	7.11162	-3.02657	0.00360761	0.0855727	-1.93416
ILMN_1690105	STAT1	signal transducer and activator of transcription 1	6772	0.559864	9.38227	3.02449	0.00362921	0.0855727	-1.93933
ILMN_1692276	GGPS1	geranylgeranyl diphosphate synthase 1	9453	0.292527	8.6562	3.02419	0.0036323	0.0855727	-1.94006
ILMN_1703335	LACTB	lactamase beta	114294	-0.234802	10.6788	-3.0233	0.00364162	0.0855727	-1.94228
ILMN_1765060	FBXO34	F-box protein 34	55030	-0.298254	8.53868	-3.02158	0.00365969	0.0855727	-1.94657
ILMN_1794399	SNRK	SNF related kinase	54861	-0.279478	9.39179	-3.01991	0.00367726	0.0855727	-1.95072
ILMN_1741389	B3GNT8	UDP-GlcNAc:betaGal beta-1,3-N-acetylglucosaminyltransferase 8	374907	0.165408	7.13086	3.01811	0.00369632	0.0855727	-1.95519
ILMN_1665423	ZFP91	ZFP91 zinc finger protein	80829	-0.234759	11.1261	-3.01628	0.00371575	0.0855727	-1.95973
ILMN_1696028	ETNK1	ethanolamine kinase 1	55500	0.118775	6.82585	3.01605	0.00371817	0.0855727	-1.96029
ILMN_1713249	PHF19	PHD finger protein 19	26147	-0.166663	7.95226	-3.0155	0.0037241	0.0855727	-1.96167
ILMN_1742382	RIMS3	regulating synaptic membrane exocytosis 3	9783	-0.182662	7.07994	-3.01484	0.00373116	0.0855727	-1.96332
ILMN_1751079	TAP1	transporter 1, ATP binding cassette subfamily B member	6890	0.36837	11.2075	3.01457	0.00373402	0.0855727	-1.96398
ILMN_1781952	MGST1	microsomal glutathione S-transferase 1	4257	0.244383	8.00933	3.01453	0.00373447	0.0855727	-1.96408
ILMN_2358540	RBMS1	RNA binding motif single stranded interacting protein 1	5937	0.275244	8.59882	3.01348	0.00374576	0.0855727	-1.9667
ILMN_1698996	SLC19A1	solute carrier family 19 member 1	6573	0.157239	7.61879	3.01345	0.00374602	0.0855727	-1.96675
ILMN_1760620	TMEM33	transmembrane protein 33	55161	0.119655	7.03166	3.0123	0.00375845	0.0855727	-1.96962
ILMN_1710740	C2	complement C2	717	0.26294	7.24674	3.01179	0.0037639	0.0855727	-1.97088
ILMN_2345016	PTGES2	prostaglandin E synthase 2	80142	0.154464	8.25707	3.01135	0.00376864	0.0855727	-1.97197
ILMN_1718271	MTIF3	mitochondrial translational initiation factor 3	219402	0.296214	8.85412	3.0109	0.00377354	0.0855727	-1.97309
ILMN_2401730	C1GALT1C1	C1GALT1 specific chaperone 1	29071	0.176558	7.06412	3.01039	0.00377904	0.0855727	-1.97435
ILMN_1799848	ANKRD22	ankyrin repeat domain 22	118932	0.409999	7.24653	3.01019	0.00378115	0.0855727	-1.97483
ILMN_1701455	FBXO6	F-box protein 6	26270	0.292154	8.79752	3.01	0.00378326	0.0855727	-1.97532
ILMN_1724700	RIOK3	RIO kinase 3	8780	-0.223749	10.7823	-3.00997	0.00378353	0.0855727	-1.97538
ILMN_1738237	HS1BP3	HCLS1 binding protein 3	64342	0.228086	7.94487	3.00979	0.00378554	0.0855727	-1.97584
ILMN_1708743	NT5DC2	5'-nucleotidase domain containing 2	64943	0.174351	7.16956	3.00385	0.00385047	0.086854	-1.99056
ILMN_1723412	ASCL2	achaete-scute family bHLH transcription factor 2	430	0.238101	9.71047	3.00298	0.0038601	0.0868852	-1.99272
ILMN_1662427	PTP4A3	protein tyrosine phosphatase type IVA, member 3	11156	-0.217362	7.32776	-3.00164	0.00387487	0.0869824	-1.99602
ILMN_1712678	RPS27L	ribosomal protein S27 like	51065	0.178394	11.106	3.00109	0.00388093	0.0869824	-1.99737
ILMN_1653134	CNEP1R1	CTD nuclear envelope phosphatase 1 regulatory subunit 1	255919	-0.255124	8.89559	-2.99887	0.00390572	0.0873522	-2.00288
ILMN_1727300	ZNF444	zinc finger protein 444	55311	0.125538	7.22574	2.99488	0.00395044	0.0881073	-2.01273
ILMN_2092693	LSM12	LSM12 homolog	124801	-0.142682	8.88415	-2.99426	0.00395748	0.0881073	-2.01427
ILMN_1805590	LSM8	LSM8 homolog, U6 small nuclear RNA associated	51691	-0.13315	7.57606	-2.99363	0.00396458	0.0881073	-2.01582
ILMN_1732534	CHMP5	charged multivesicular body protein 5	51510	0.253768	8.55166	2.99184	0.00398487	0.0883718	-2.02023
ILMN_1678919	YOD1	YOD1 deubiquitinase	55432	-0.33126	8.92463	-2.98975	0.00400871	0.0886118	-2.02539
ILMN_2361643	RRAGB	Ras related GTP binding B	10325	-0.159948	7.96966	-2.98942	0.00401251	0.0886118	-2.02621
ILMN_1669433	ZSWIM8	zinc finger SWIM-type containing 8	23053	0.153425	9.45239	2.98623	0.00404919	0.0890708	-2.03408
ILMN_1661197	CLCF1	cardiotrophin like cytokine factor 1	23529	-0.31349	8.48467	-2.98588	0.00405321	0.0890708	-2.03494
ILMN_1752159	AHNAK	AHNAK nucleoprotein	79026	-0.340527	9.0238	-2.98513	0.00406189	0.0890708	-2.03679
ILMN_1686804	CDK20	cyclin dependent kinase 20	23552	0.105158	6.90224	2.98468	0.00406712	0.0890708	-2.0379
ILMN_1689189	ZBTB3	zinc finger and BTB domain containing 3	79842	-0.162135	7.13461	-2.98363	0.0040793	0.0891521	-2.04048
ILMN_1757439	RBM14	RNA binding motif protein 14	10432	0.154381	7.88475	2.982	0.00409826	0.0893811	-2.04449
ILMN_1715616	LRR1	leucine rich repeat protein 1	122769	-0.119972	7.92537	-2.97976	0.00412453	0.0897682	-2.05002
ILMN_1737627	MAPK14	mitogen-activated protein kinase 14	1432	0.164599	7.00187	2.97616	0.00416701	0.0905058	-2.05887
ILMN_2362122	AP3M1	adaptor related protein complex 3 mu 1 subunit	26985	0.196921	7.95403	2.9713	0.00422496	0.0913936	-2.07081
ILMN_3236239	LINC02035	long intergenic non-protein coding RNA 2035	100129550	-0.249688	8.90221	-2.97128	0.00422524	0.0913936	-2.07086
ILMN_3223126	TYMP	thymidine phosphorylase	1890	0.370186	10.3862	2.96944	0.00424733	0.0916831	-2.07537
ILMN_1768004	PDCD4	programmed cell death 4	27250	-0.141563	7.37312	-2.96847	0.00425909	0.091749	-2.07776
ILMN_1669633	ACP1	acid phosphatase 1	52	-0.165249	9.63236	-2.96422	0.00431083	0.0926741	-2.08819
ILMN_1801307	TNFSF10	TNF superfamily member 10	8743	0.572701	9.96295	2.96182	0.00434033	0.0929372	-2.09408
ILMN_1804415	SMAGP	small cell adhesion glycoprotein	57228	0.228495	7.28936	2.96146	0.00434469	0.0929372	-2.09495
ILMN_1787511	THUMPD2	THUMP domain containing 2	80745	-0.289045	8.2703	-2.96107	0.00434954	0.0929372	-2.09591
ILMN_1776119	ABCC10	ATP binding cassette subfamily C member 10	89845	0.121188	7.15703	2.9589	0.00437638	0.0933215	-2.10122
ILMN_1708936	EXOSC3	exosome component 3	51010	0.183235	7.85704	2.95616	0.00441053	0.0938339	-2.10793
ILMN_1872404	CCDC50	coiled-coil domain containing 50	152137	-0.273728	7.76246	-2.95554	0.00441823	0.0938339	-2.10944
ILMN_1755937	ANXA2	annexin A2	302	0.203507	7.61522	2.95012	0.0044866	0.0948355	-2.1227
ILMN_2279339	WTAP	WT1 associated protein	9589	-0.218861	9.2678	-2.94951	0.0044943	0.0948355	-2.12418
ILMN_1746618	PAQR7	progestin and adipoQ receptor family member 7	164091	-0.211669	7.88513	-2.94867	0.00450509	0.0948355	-2.12625
ILMN_1733270	CD163	CD163 molecule	9332	0.238967	7.56765	2.94843	0.00450814	0.0948355	-2.12683
ILMN_1807833	HM13	histocompatibility minor 13	81502	0.197888	8.93379	2.94825	0.0045104	0.0948355	-2.12726
ILMN_1654385	ASB13	ankyrin repeat and SOCS box containing 13	79754	-0.183305	7.98476	-2.94632	0.00453509	0.0951647	-2.13198
ILMN_1839019	LPP	LIM domain containing preferred translocation partner in lipoma	4026	-0.189158	8.5019	-2.94118	0.00460144	0.096365	-2.14451
ILMN_1664323	MBIP	MAP3K12 binding inhibitory protein 1	51562	-0.151373	7.62932	-2.93923	0.00462689	0.0967056	-2.14927
ILMN_1653026	PLAC8	placenta specific 8	51316	0.443077	10.7954	2.9372	0.00465341	0.0970674	-2.1542
ILMN_1811472	KIF23	kinesin family member 23	9493	0.127116	6.8743	2.93456	0.0046882	0.0974752	-2.16062
ILMN_1749212	UBE2V1	ubiquitin conjugating enzyme E2 V1	7335	-0.139765	7.38893	-2.93406	0.00469482	0.0974752	-2.16184
ILMN_1801710	APBB1IP	amyloid beta precursor protein binding family B member 1 interacting protein	54518	0.359766	9.48144	2.93362	0.00470072	0.0974752	-2.16292
ILMN_1667034	PDPR	pyruvate dehydrogenase phosphatase regulatory subunit	55066	-0.333788	8.74166	-2.93183	0.00472448	0.0977753	-2.16727
ILMN_2370976	MYOF	myoferlin	26509	0.280048	7.60519	2.92737	0.00478428	0.0986486	-2.17812
ILMN_1680274	IGKV@	immunoglobulin kappa variable cluster	3519	0.777342	7.98768	2.92725	0.00478593	0.0986486	-2.17842
ILMN_1699603	MRPL12	mitochondrial ribosomal protein L12	6182	0.179332	8.19725	2.92626	0.00479921	0.0986486	-2.18081
ILMN_1772527	ATG101	autophagy related 101	60673	0.224757	9.06085	2.92486	0.0048182	0.0986486	-2.18421
ILMN_1764609	PWWP2B	PWWP domain containing 2B	170394	-0.213564	8.20264	-2.92477	0.00481949	0.0986486	-2.18444
ILMN_1663605	RNF123	ring finger protein 123	63891	0.151442	8.32138	2.92452	0.00482286	0.0986486	-2.18505
ILMN_2049184	DNASE1L3	deoxyribonuclease 1 like 3	1776	-0.300498	7.3744	-2.91984	0.00488682	0.0997632	-2.1964
ILMN_1690939	TYMP	thymidine phosphorylase	1890	0.40448	9.89118	2.91425	0.00496417	0.100255	-2.20994
ILMN_1770161	BST1	bone marrow stromal cell antigen 1	683	0.221295	9.23945	2.91319	0.00497902	0.100255	-2.21251
ILMN_1797074	EMG1	EMG1, N1-specific pseudouridine methyltransferase	10436	0.192891	8.27772	2.91307	0.00498062	0.100255	-2.21279
ILMN_1654552	MRPS31	mitochondrial ribosomal protein S31	10240	0.328271	8.03682	2.91242	0.00498972	0.100255	-2.21436
ILMN_1730628	RNASE2	ribonuclease A family member 2	6036	0.406199	11.1482	2.9121	0.00499416	0.100255	-2.21513
ILMN_1729748	PEF1	penta-EF-hand domain containing 1	553115	0.152474	8.00395	2.91183	0.00499801	0.100255	-2.21579
ILMN_2121282	MRPS18B	mitochondrial ribosomal protein S18B	28973	0.210369	9.02381	2.91147	0.00500312	0.100255	-2.21667
ILMN_1773117	BCOR	BCL6 corepressor	54880	-0.372736	8.72858	-2.91041	0.00501805	0.100255	-2.21924
ILMN_2390853	CTSH	cathepsin H	1512	0.233447	12.5445	2.90991	0.00502505	0.100255	-2.22044
ILMN_1671489	PC	pyruvate carboxylase	5091	-0.12316	6.86136	-2.90987	0.00502555	0.100255	-2.22053
ILMN_1808634	DRAM2	DNA damage regulated autophagy modulator 2	128338	0.209989	8.68216	2.90981	0.00502638	0.100255	-2.22067
ILMN_2129161	LRRC32	leucine rich repeat containing 32	2615	-0.238659	7.04963	-2.90972	0.00502772	0.100255	-2.2209
ILMN_1688621	INIP	INTS3 and NABP interacting protein	58493	-0.226058	8.63053	-2.90923	0.00503463	0.100255	-2.22208
ILMN_1761069	UVRAG	UV radiation resistance associated	7405	-0.195458	8.93928	-2.90674	0.00506995	0.100507	-2.2281
ILMN_2190414	ZNF83	zinc finger protein 83	55769	-0.215444	7.31359	-2.90651	0.00507321	0.100507	-2.22866
ILMN_1777058	MFSD14B	major facilitator superfamily domain containing 14B	84641	-0.179288	8.46304	-2.90632	0.00507593	0.100507	-2.22912
ILMN_2129877	PARP11	poly(ADP-ribose) polymerase family member 11	57097	0.125605	7.16893	2.90552	0.00508733	0.100544	-2.23105
ILMN_2078389	SLC4A2	solute carrier family 4 member 2	6522	0.171463	7.59452	2.90344	0.00511707	0.100942	-2.23607
ILMN_2222688	TMSB4X	thymosin beta 4, X-linked	7114	0.17872	7.40728	2.89924	0.00517759	0.101814	-2.2462
ILMN_1770548	CLASP2	cytoplasmic linker associated protein 2	23122	0.108745	7.21266	2.89904	0.00518059	0.101814	-2.2467
ILMN_1778668	TAGLN	transgelin	6876	-0.416295	9.4106	-2.89819	0.00519295	0.101867	-2.24875
ILMN_1688606	RNFT1	ring finger protein, transmembrane 1	51136	0.165585	7.99517	2.89714	0.00520819	0.101976	-2.25127
ILMN_1766814	TK2	thymidine kinase 2, mitochondrial	7084	0.193709	7.62509	2.89584	0.0052271	0.102015	-2.25439
ILMN_1761086	VPS54	VPS54, GARP complex subunit	51542	0.129116	7.59814	2.89568	0.00522956	0.102015	-2.2548
ILMN_1738750	TFCP2	transcription factor CP2	7024	0.284823	8.03905	2.8922	0.00528067	0.102822	-2.26317
ILMN_1724194	NPEPL1	aminopeptidase like 1	79716	-0.154387	10.3602	-2.89119	0.00529556	0.102922	-2.2656
ILMN_1768050	SCOC	short coiled-coil protein	60592	0.194165	7.40412	2.89025	0.00530951	0.103003	-2.26786
ILMN_1657153	ACTR3	ARP3 actin related protein 3 homolog	10096	0.314681	7.92298	2.88551	0.00538032	0.104184	-2.27926
ILMN_1718537	HPS6	HPS6, biogenesis of lysosomal organelles complex 2 subunit 3	79803	-0.338511	8.9591	-2.88387	0.00540499	0.10447	-2.2832
ILMN_1808305	RTCA	RNA 3'-terminal phosphate cyclase	8634	0.173465	8.07426	2.8826	0.00542419	0.104649	-2.28625
ILMN_1809889	CCDC117	coiled-coil domain containing 117	150275	-0.267599	8.36635	-2.88173	0.00543742	0.104713	-2.28835
ILMN_2128668	FOXJ3	forkhead box J3	22887	-0.130871	9.46131	-2.87941	0.00547279	0.105201	-2.29393
ILMN_1734826	NUP88	nucleoporin 88	4927	0.217928	8.83837	2.87831	0.00548946	0.10533	-2.29654
ILMN_1803997	SDCCAG3	serologically defined colon cancer antigen 3	10807	0.247259	8.05054	2.87708	0.00550842	0.105501	-2.29951
ILMN_2413808	CD53	CD53 molecule	963	0.185889	11.1798	2.87555	0.00553185	0.105604	-2.30316
ILMN_1752270	SLC25A40	solute carrier family 25 member 40	55972	0.128002	7.19624	2.87541	0.00553412	0.105604	-2.30351
ILMN_2369580	NPRL3	NPR3 like, GATOR1 complex subunit	8131	-0.225094	8.83987	-2.87452	0.00554778	0.105604	-2.30563
ILMN_1750178	WASHC2C	WASH complex subunit 2C	253725	0.155894	8.05739	2.87284	0.00557393	0.105604	-2.30968
ILMN_1766085	REL	REL proto-oncogene, NF-kB subunit	5966	-0.212964	7.23991	-2.87231	0.00558207	0.105604	-2.31093
ILMN_1806486	ARMC10	armadillo repeat containing 10	83787	0.309639	7.76484	2.87219	0.00558403	0.105604	-2.31123
ILMN_1805535	VRK3	vaccinia related kinase 3	51231	0.124741	7.16758	2.87166	0.00559226	0.105604	-2.3125
ILMN_1659800	BCL11A	B cell CLL/lymphoma 11A	53335	-0.261563	8.47425	-2.87155	0.00559399	0.105604	-2.31277
ILMN_1773125	ENTPD1	ectonucleoside triphosphate diphosphohydrolase 1	953	0.188261	8.98484	2.87003	0.00561772	0.105681	-2.31641
ILMN_1740351	IST1	IST1, ESCRT-III associated factor	9798	-0.205977	10.2653	-2.87	0.0056181	0.105681	-2.31647
ILMN_1806328	PDIK1L	PDLIM1 interacting kinase 1 like	149420	-0.177616	7.1583	-2.86633	0.00567577	0.106112	-2.32525
ILMN_1658416	MRPS18C	mitochondrial ribosomal protein S18C	51023	0.362299	9.84171	2.86623	0.00567735	0.106112	-2.32549
ILMN_1785574	HTRA2	HtrA serine peptidase 2	27429	0.129532	7.30897	2.86555	0.00568814	0.106112	-2.32712
ILMN_1791097	RSBN1	round spermatid basic protein 1	54665	-0.202235	7.62933	-2.86552	0.00568852	0.106112	-2.32718
ILMN_1739450	NFE2L1	nuclear factor, erythroid 2 like 1	4779	0.15481	7.51175	2.86534	0.00569141	0.106112	-2.32761
ILMN_1677200	CYFIP2	cytoplasmic FMR1 interacting protein 2	26999	-0.285719	10.1526	-2.86419	0.00570967	0.106203	-2.33037
ILMN_1738369	TUFM	Tu translation elongation factor, mitochondrial	7284	0.187153	10.1833	2.86376	0.00571644	0.106203	-2.33138
ILMN_1664525	P2RY13	purinergic receptor P2Y13	53829	0.302791	7.72359	2.86206	0.00574363	0.106378	-2.33546
ILMN_2302757	FCGBP	Fc fragment of IgG binding protein	8857	0.561613	7.2803	2.8619	0.00574606	0.106378	-2.33583
ILMN_1802257	PCTP	phosphatidylcholine transfer protein	58488	0.220611	7.76142	2.85968	0.0057816	0.106715	-2.34113
ILMN_1726752	APTX	aprataxin	54840	0.167537	7.47261	2.85887	0.00579464	0.106715	-2.34306
ILMN_2062754	SRA1	steroid receptor RNA activator 1	10011	0.173678	7.86601	2.85846	0.00580127	0.106715	-2.34405
ILMN_1791896	EBAG9	estrogen receptor binding site associated, antigen, 9	9166	0.164769	9.07943	2.85739	0.00581849	0.106715	-2.34659
ILMN_1678652	TCTN3	tectonic family member 3	26123	0.13962	7.17685	2.85712	0.00582286	0.106715	-2.34724
ILMN_2356895	MRPL42	mitochondrial ribosomal protein L42	28977	0.169845	7.63101	2.85699	0.00582504	0.106715	-2.34756
ILMN_2142554	NENF	neudesin neurotrophic factor	29937	-0.176393	10.0099	-2.85476	0.00586112	0.107004	-2.35287
ILMN_2127328	PURA	purine rich element binding protein A	5813	0.13202	7.1558	2.85476	0.00586113	0.107004	-2.35287
ILMN_2315694	STRADA	STE20-related kinase adaptor alpha	92335	0.174537	9.01807	2.85353	0.00588126	0.107026	-2.35581
ILMN_1792110	ARMH3	armadillo-like helical domain containing 3	79591	0.185732	8.41811	2.85238	0.00590004	0.107026	-2.35855
ILMN_1783806	DTNBP1	dystrobrevin binding protein 1	84062	0.148488	7.40544	2.85226	0.00590189	0.107026	-2.35882
ILMN_2094166	CHMP5	charged multivesicular body protein 5	51510	0.234301	8.89166	2.8522	0.005903	0.107026	-2.35898
ILMN_2208802	NPIPB3	nuclear pore complex interacting protein family member B3	23117	0.134033	7.85685	2.84489	0.00602373	0.107996	-2.37638
ILMN_1776674	SAC3D1	SAC3 domain containing 1	29901	0.246506	8.17092	2.8443	0.00603351	0.107996	-2.37777
ILMN_1794187	FBXL3	F-box and leucine rich repeat protein 3	26224	-0.178641	7.34491	-2.84393	0.00603975	0.107996	-2.37866
ILMN_1800612	VBP1	VHL binding protein 1	7411	0.223982	8.96809	2.84377	0.00604242	0.107996	-2.37904
ILMN_3246953	CMTR1	cap methyltransferase 1	23070	0.162206	8.03693	2.84376	0.00604267	0.107996	-2.37907
ILMN_1654518	SAP25	Sin3A associated protein 25	100316904	-0.222719	9.48065	-2.84283	0.00605815	0.107996	-2.38127
ILMN_2102330	COL8A2	collagen type VIII alpha 2 chain	1296	0.149317	7.26585	2.84185	0.00607471	0.107996	-2.38361
ILMN_2108709	ANKRD11	ankyrin repeat domain 11	29123	-0.181592	9.50988	-2.8416	0.00607886	0.107996	-2.3842
ILMN_1697420	TINF2	TERF1 interacting nuclear factor 2	26277	0.231877	10.0123	2.84108	0.00608754	0.107996	-2.38542
ILMN_1742074	ZHX1	zinc fingers and homeoboxes 1	11244	-0.17227	9.73841	-2.84019	0.00610268	0.107996	-2.38756
ILMN_1739558	CRELD1	cysteine rich with EGF like domains 1	78987	0.173472	8.00232	2.83986	0.00610813	0.107996	-2.38832
ILMN_1758895	CTSK	cathepsin K	1513	-0.179499	8.15807	-2.83954	0.00611358	0.107996	-2.38909
ILMN_1738992	MNDA	myeloid cell nuclear differentiation antigen	4332	0.446647	11.1834	2.83943	0.00611538	0.107996	-2.38934
ILMN_3297126	TYMP	thymidine phosphorylase	1890	0.36674	9.98512	2.83888	0.00612479	0.107996	-2.39066
ILMN_1742798	TRA2B	transformer 2 beta homolog	6434	0.234872	9.61683	2.83855	0.00613035	0.107996	-2.39144
ILMN_1763409	LRRC8D	leucine rich repeat containing 8 VRAC subunit D	55144	0.233524	8.33946	2.83855	0.00613043	0.107996	-2.39145
ILMN_1671839	TAF1C	TATA-box binding protein associated factor, RNA polymerase I subunit C	9013	-0.186586	10.0014	-2.83853	0.00613076	0.107996	-2.3915
ILMN_1716276	CCL4	C-C motif chemokine ligand 4	6351	-1.11923	11.0366	-2.83716	0.00615389	0.108222	-2.39473
ILMN_1763228	MEF2D	myocyte enhancer factor 2D	4209	-0.311014	9.73698	-2.83635	0.0061678	0.108286	-2.39667
ILMN_1762883	ECE2	endothelin converting enzyme 2	9718	0.123299	7.13149	2.83544	0.0061833	0.108378	-2.39883
ILMN_1705433	CBLL1	Cbl proto-oncogene like 1	79872	-0.169009	7.82443	-2.83342	0.00621781	0.108516	-2.4036
ILMN_1778321	SLC2A6	solute carrier family 2 member 6	11182	-0.291104	10.5728	-2.83314	0.00622274	0.108516	-2.40428
ILMN_1805737	PFKP	phosphofructokinase, platelet	5214	0.244193	8.19909	2.83282	0.00622811	0.108516	-2.40502
ILMN_1691188	UIMC1	ubiquitin interaction motif containing 1	51720	-0.224563	10.2901	-2.8324	0.00623536	0.108516	-2.40602
ILMN_2412927	GMPPB	GDP-mannose pyrophosphorylase B	29925	0.147254	7.58548	2.83192	0.00624368	0.108516	-2.40717
ILMN_1726990	DXO	decapping exoribonuclease	1797	0.125102	7.49374	2.83138	0.00625301	0.108516	-2.40845
ILMN_1738529	BCS1L	BCS1 homolog, ubiquinol-cytochrome c reductase complex chaperone	617	0.128602	7.36416	2.82948	0.00628591	0.108664	-2.41295
ILMN_1794512	ADPRH	ADP-ribosylarginine hydrolase	141	0.151227	7.67634	2.8286	0.00630122	0.108664	-2.41504
ILMN_1741841	VIRMA	vir like m6A methyltransferase associated	25962	-0.1019	7.3555	-2.82843	0.00630409	0.108664	-2.41543
ILMN_1804676	VAMP4	vesicle associated membrane protein 4	8674	0.14602	7.12992	2.82823	0.00630764	0.108664	-2.41591
ILMN_1786016	CHD1L	chromodomain helicase DNA binding protein 1 like	9557	-0.156479	7.67982	-2.82791	0.00631314	0.108664	-2.41666
ILMN_1708954	GAR1	GAR1 ribonucleoprotein	54433	0.112881	7.17026	2.82434	0.00637562	0.109561	-2.42511
ILMN_1767142	ZNF280D	zinc finger protein 280D	54816	-0.146478	8.39963	-2.82189	0.00641878	0.110123	-2.4309
ILMN_1752283	ITCH	itchy E3 ubiquitin protein ligase	83737	-0.167385	8.397	-2.81979	0.00645613	0.11045	-2.43587
ILMN_1705984	HNMT	histamine N-methyltransferase	3176	0.122773	7.12619	2.81896	0.00647081	0.11045	-2.43782
ILMN_1700044	SAP130	Sin3A associated protein 130	79595	-0.158922	8.41167	-2.81804	0.00648726	0.11045	-2.44
ILMN_1727361	LEMD3	LEM domain containing 3	23592	-0.207093	8.30968	-2.81792	0.00648933	0.11045	-2.44027
ILMN_1790575	METTL13	methyltransferase like 13	51603	0.167221	6.88543	2.81787	0.00649029	0.11045	-2.4404
ILMN_1662619	TFPI	tissue factor pathway inhibitor	7035	-0.109386	6.88229	-2.81527	0.00653685	0.110991	-2.44653
ILMN_1753393	OSGEP	O-sialoglycoprotein endopeptidase	55644	0.163679	8.31432	2.81379	0.00656349	0.110991	-2.45002
ILMN_1743303	TTC1	tetratricopeptide repeat domain 1	7265	0.216342	8.2629	2.81201	0.00659575	0.110991	-2.45422
ILMN_1715863	MLKL	mixed lineage kinase domain like pseudokinase	197259	0.214596	7.58054	2.81196	0.00659664	0.110991	-2.45434
ILMN_1784737	S1PR4	sphingosine-1-phosphate receptor 4	8698	0.257582	8.90923	2.81179	0.00659973	0.110991	-2.45474
ILMN_2365528	HAUS8	HAUS augmin like complex subunit 8	93323	-0.11469	7.1007	-2.81168	0.00660179	0.110991	-2.45501
ILMN_1765829	NUFIP2	NUFIP2, FMR1 interacting protein 2	57532	-0.239426	8.94794	-2.81062	0.00662111	0.110991	-2.45751
ILMN_1720819	SPCS2	signal peptidase complex subunit 2	9789	0.227236	9.78953	2.81059	0.00662155	0.110991	-2.45757
ILMN_1677793	P2RX5	purinergic receptor P2X 5	5026	0.152147	6.79446	2.81055	0.00662226	0.110991	-2.45766
ILMN_3253579	HAUS8	HAUS augmin like complex subunit 8	93323	-0.154479	7.22624	-2.81027	0.00662744	0.110991	-2.45833
ILMN_1764329	CFAP298	cilia and flagella associated protein 298	56683	0.1399	7.06122	2.80928	0.00664537	0.111115	-2.46065
ILMN_1700604	RBM14	RNA binding motif protein 14	10432	0.33148	9.03727	2.8079	0.00667067	0.111249	-2.46391
ILMN_2107184	SNRK	SNF related kinase	54861	-0.267011	10.3328	-2.80733	0.00668118	0.111249	-2.46526
ILMN_1671221	GAPVD1	GTPase activating protein and VPS9 domains 1	26130	0.167508	8.18606	2.80703	0.00668658	0.111249	-2.46595
ILMN_2110167	POLR1E	RNA polymerase I subunit E	64425	-0.146567	8.08847	-2.80654	0.00669561	0.111249	-2.46711
ILMN_1778890	LRR1	leucine rich repeat protein 1	122769	-0.118609	7.62634	-2.80295	0.00676205	0.111842	-2.47557
ILMN_2365686	ALG8	ALG8, alpha-1,3-glucosyltransferase	79053	0.188973	7.86315	2.8029	0.00676294	0.111842	-2.47568
ILMN_1793732	FARS2	phenylalanyl-tRNA synthetase 2, mitochondrial	10667	-0.177527	8.16058	-2.80288	0.00676318	0.111842	-2.47571
ILMN_1691942	CCNI	cyclin I	10983	-0.180703	12.821	-2.80027	0.00681183	0.11247	-2.48185
ILMN_2403946	FEZ2	fasciculation and elongation protein zeta 2	9637	0.239449	9.08703	2.79908	0.00683408	0.112661	-2.48465
ILMN_1745223	CDC42EP4	CDC42 effector protein 4	23580	-0.254649	9.49475	-2.79789	0.00685649	0.112853	-2.48745
ILMN_2150856	SERPINB2	serpin family B member 2	5055	0.351331	7.15233	2.79692	0.00687463	0.112976	-2.48972
ILMN_3178302	FNDC3B	fibronectin type III domain containing 3B	64778	0.190656	8.92044	2.79486	0.0069137	0.113441	-2.49457
ILMN_1724052	ZNF814	zinc finger protein 814	730051	-0.139255	7.02512	-2.7941	0.006928	0.113499	-2.49634
ILMN_2132599	ANKRD22	ankyrin repeat domain 22	118932	0.359782	7.76616	2.79347	0.00694002	0.113519	-2.49782
ILMN_1793712	SCAMP3	secretory carrier membrane protein 3	10067	0.166336	9.03883	2.79102	0.00698664	0.114099	-2.50356
ILMN_1768251	SLC25A26	solute carrier family 25 member 26	115286	-0.110199	6.9799	-2.79047	0.00699715	0.114099	-2.50485
ILMN_3251451	MED31	mediator complex subunit 31	51003	0.154323	7.45557	2.78891	0.00702711	0.11441	-2.50851
ILMN_1813400	CBR4	carbonyl reductase 4	84869	0.150577	6.9999	2.78756	0.00705315	0.114603	-2.51167
ILMN_2128128	SEM1	SEM1, 26S proteasome complex subunit	7979	0.179512	11.0855	2.78717	0.0070607	0.114603	-2.51259
ILMN_1663444	LIN7B	lin-7 homolog B, crumbs cell polarity complex component	64130	0.10962	6.96826	2.7858	0.00708712	0.114855	-2.51579
ILMN_1764628	LYPLA2	lysophospholipase II	11313	0.114441	7.52936	2.78433	0.00711567	0.115141	-2.51923
ILMN_1727281	TAF6L	TATA-box binding protein associated factor 6 like	10629	-0.182793	8.40925	-2.78324	0.00713687	0.115175	-2.52178
ILMN_2393046	NHLRC3	NHL repeat containing 3	387921	0.224934	7.55468	2.78206	0.00715996	0.115175	-2.52454
ILMN_1700834	SLK	STE20 like kinase	9748	-0.205823	8.2922	-2.78189	0.00716323	0.115175	-2.52493
ILMN_1720113	PTPRO	protein tyrosine phosphatase, receptor type O	5800	0.13925	6.99741	2.78142	0.00717244	0.115175	-2.52603
ILMN_1656718	DEF8	differentially expressed in FDCP 8 homolog	54849	-0.191487	8.66119	-2.7814	0.00717295	0.115175	-2.52609
ILMN_1682761	SCIMP	SLP adaptor and CSK interacting membrane protein	388325	0.372349	8.663	2.78037	0.00719303	0.115175	-2.52849
ILMN_1794875	GPAT3	glycerol-3-phosphate acyltransferase 3	84803	0.341893	8.84129	2.77963	0.00720768	0.115175	-2.53023
ILMN_2204754	TMX4	thioredoxin related transmembrane protein 4	56255	-0.204159	8.10202	-2.77929	0.00721429	0.115175	-2.53101
ILMN_1765649	IRF3	interferon regulatory factor 3	3661	0.175695	8.28463	2.7792	0.00721618	0.115175	-2.53124
ILMN_2245676	BTF3	basic transcription factor 3	689	-0.153451	8.17655	-2.77739	0.00725187	0.115254	-2.53546
ILMN_1738589	MGLL	monoglyceride lipase	11343	-0.256672	7.46564	-2.77716	0.00725637	0.115254	-2.53599
ILMN_1721833	IER5	immediate early response 5	51278	-0.205503	11.0238	-2.77709	0.00725769	0.115254	-2.53614
ILMN_1724266	LYPD2	LY6/PLAUR domain containing 2	137797	-0.565844	8.08768	-2.77673	0.00726493	0.115254	-2.537
ILMN_2128639	PROSER2	proline and serine rich 2	254427	-0.221168	7.50243	-2.77597	0.00727993	0.115291	-2.53876
ILMN_1690802	TRMT112	tRNA methyltransferase subunit 11-2	51504	0.184705	10.5457	2.77551	0.00728911	0.115291	-2.53984
ILMN_1691567	GNPDA2	glucosamine-6-phosphate deaminase 2	132789	-0.154076	7.50291	-2.76854	0.00742893	0.117169	-2.5561
ILMN_1784264	TNFSF13	TNF superfamily member 13	8741	0.162735	7.54396	2.76848	0.00743015	0.117169	-2.55624
ILMN_1675640	OAS1	2'-5'-oligoadenylate synthetase 1	4938	0.534195	8.84847	2.7676	0.00744799	0.117275	-2.55829
ILMN_1709484	BLM	Bloom syndrome RecQ like helicase	641	0.120788	6.87672	2.76477	0.00750556	0.118005	-2.56487
ILMN_1654939	TMED2	transmembrane p24 trafficking protein 2	10959	-0.131669	10.7308	-2.76074	0.00758825	0.118978	-2.57424
ILMN_1810100	PBX3	PBX homeobox 3	5090	-0.160482	9.3803	-2.75934	0.00761719	0.118978	-2.5775
ILMN_1776109	ZNF622	zinc finger protein 622	90441	-0.174331	9.61378	-2.75887	0.00762693	0.118978	-2.57859
ILMN_1689665	NAE1	NEDD8 activating enzyme E1 subunit 1	8883	-0.159729	9.03459	-2.7588	0.00762843	0.118978	-2.57876
ILMN_1722981	TLR5	toll like receptor 5	7100	0.397566	8.10223	2.75859	0.00763268	0.118978	-2.57924
ILMN_1802355	RBM18	RNA binding motif protein 18	92400	0.134983	8.25514	2.75847	0.00763522	0.118978	-2.57952
ILMN_1655765	MRPS21	mitochondrial ribosomal protein S21	54460	0.15784	11.0037	2.75632	0.00767991	0.119498	-2.58451
ILMN_1715864	NHS	NHS actin remodeling regulator	4810	-0.115095	7.13636	-2.75482	0.00771126	0.119809	-2.58799
ILMN_1732750	COA4	cytochrome c oxidase assembly factor 4 homolog	51287	0.124668	7.17962	2.75307	0.00774792	0.120201	-2.59205
ILMN_3257566	DSTYK	dual serine/threonine and tyrosine protein kinase	25778	-0.164023	7.98217	-2.74974	0.00781831	0.121074	-2.59977
ILMN_1804737	RAVER2	ribonucleoprotein, PTB binding 2	55225	-0.0997719	7.02671	-2.74932	0.00782715	0.121074	-2.60074
ILMN_1815239	CLK2	CDC like kinase 2	1196	0.110491	7.07693	2.74853	0.00784411	0.121158	-2.60259
ILMN_1801845	DNAL4	dynein axonemal light chain 4	10126	0.200338	8.29532	2.74688	0.00787916	0.121521	-2.6064
ILMN_2208413	ARHGAP15	Rho GTPase activating protein 15	55843	0.267612	9.49881	2.74555	0.0079076	0.121577	-2.60948
ILMN_1814789	UBAP2L	ubiquitin associated protein 2 like	9898	0.359121	8.48417	2.74516	0.00791592	0.121577	-2.61038
ILMN_1671260	WLS	wntless Wnt ligand secretion mediator	79971	0.303721	8.37296	2.74434	0.00793356	0.121577	-2.61228
ILMN_1780397	TRAF3IP3	TRAF3 interacting protein 3	80342	0.321644	8.43297	2.74403	0.00794017	0.121577	-2.61299
ILMN_2339796	CDC16	cell division cycle 16	8881	0.203504	10.1128	2.74381	0.00794495	0.121577	-2.6135
ILMN_1651229	IPO13	importin 13	9670	0.156009	7.45352	2.74348	0.00795201	0.121577	-2.61426
ILMN_1696485	HNRNPAB	heterogeneous nuclear ribonucleoprotein A/B	3182	0.187811	8.02858	2.74046	0.00801743	0.122191	-2.62126
ILMN_1739840	LRRC8A	leucine rich repeat containing 8 VRAC subunit A	56262	-0.167425	7.62012	-2.74043	0.00801793	0.122191	-2.62131
ILMN_3207933	ABCE1	ATP binding cassette subfamily E member 1	6059	0.119805	7.39286	2.74002	0.008027	0.122191	-2.62228
ILMN_2093343	PLAC8	placenta specific 8	51316	0.378772	11.2505	2.73812	0.00806826	0.122617	-2.62666
ILMN_1691570	METTL5	methyltransferase like 5	29081	0.201925	8.7194	2.73724	0.00808752	0.122617	-2.62869
ILMN_3187328	IP6K1	inositol hexakisphosphate kinase 1	9807	-0.183528	8.3025	-2.73713	0.00808991	0.122617	-2.62895
ILMN_1691539	LAT	linker for activation of T cells	27040	-0.23595	7.44406	-2.73626	0.00810908	0.122718	-2.63097
ILMN_2356838	CEPT1	choline/ethanolamine phosphotransferase 1	10390	0.278724	7.91787	2.73576	0.00811986	0.122718	-2.6321
ILMN_1661488	TPST2	tyrosylprotein sulfotransferase 2	8459	0.169237	7.56137	2.73483	0.00814039	0.12284	-2.63426
ILMN_1800197	MRPL36	mitochondrial ribosomal protein L36	64979	0.215084	9.36101	2.73434	0.00815124	0.12284	-2.63539
ILMN_1799367	TMX2	thioredoxin related transmembrane protein 2	51075	0.156976	9.25424	2.7332	0.00817621	0.122888	-2.63801
ILMN_1690487	PCM1	pericentriolar material 1	5108	0.165518	8.54155	2.73313	0.00817776	0.122888	-2.63817
ILMN_1770425	CDIPT	CDP-diacylglycerol--inositol 3-phosphatidyltransferase	10423	0.173743	8.63009	2.73102	0.00822451	0.123415	-2.64303
ILMN_1801348	GOT2	glutamic-oxaloacetic transaminase 2	2806	0.21174	8.80699	2.7272	0.00830976	0.124516	-2.65184
ILMN_1655821	CAPG	capping actin protein, gelsolin like	822	0.181299	7.86897	2.7242	0.00837736	0.125311	-2.65875
ILMN_2231051	TCP11L2	t-complex 11 like 2	255394	-0.20186	7.40954	-2.72379	0.00838658	0.125311	-2.65969
ILMN_1704985	CYP27A1	cytochrome P450 family 27 subfamily A member 1	1593	0.479395	10.4819	2.72184	0.00843095	0.125794	-2.66419
ILMN_1692100	ZNF35	zinc finger protein 35	7584	-0.204921	7.45821	-2.72108	0.00844805	0.125794	-2.66592
ILMN_3249261	RPA1	replication protein A1	6117	-0.232104	8.77427	-2.72009	0.0084706	0.125794	-2.66819
ILMN_1916702	LINC00672	long intergenic non-protein coding RNA 672	100505576	-0.122618	7.08329	-2.72001	0.00847253	0.125794	-2.66839
ILMN_1758674	EMC6	ER membrane protein complex subunit 6	83460	-0.137442	9.96701	-2.71921	0.00849069	0.125794	-2.67021
ILMN_1710758	RNF20	ring finger protein 20	56254	0.31663	7.97744	2.71879	0.00850033	0.125794	-2.67118
ILMN_1798270	SMCO4	single-pass membrane protein with coiled-coil domains 4	56935	0.350575	10.4534	2.7187	0.0085025	0.125794	-2.6714
ILMN_2395389	PSMC4	proteasome 26S subunit, ATPase 4	5704	0.178161	8.764	2.71776	0.00852403	0.125936	-2.67356
ILMN_1778587	PPP2R2D	protein phosphatase 2 regulatory subunit Bdelta	55844	0.133158	8.4843	2.71658	0.00855104	0.12603	-2.67625
ILMN_2198239	HGD	homogentisate 1,2-dioxygenase	3081	-0.384749	7.68354	-2.71644	0.00855435	0.12603	-2.67659
ILMN_1744239	FEM1B	fem-1 homolog B	10116	-0.201561	8.42861	-2.71345	0.00862339	0.1268	-2.68344
ILMN_1669456	NME3	NME/NM23 nucleoside diphosphate kinase 3	4832	-0.114866	9.44345	-2.71314	0.00863067	0.1268	-2.68416
ILMN_1733667	DHX35	DEAH-box helicase 35	60625	-0.129085	7.52416	-2.71205	0.00865599	0.126819	-2.68666
ILMN_1724059	GAS2L1	growth arrest specific 2 like 1	10634	-0.115895	7.09451	-2.71205	0.00865606	0.126819	-2.68666
ILMN_1792518	STX7	syntaxin 7	8417	0.247685	8.25977	2.70899	0.00872745	0.127515	-2.69367
ILMN_1793386	MED12	mediator complex subunit 12	9968	0.106646	7.27929	2.70898	0.00872777	0.127515	-2.6937
ILMN_2326953	LAT2	linker for activation of T cells family member 2	7462	0.218082	9.93293	2.70784	0.00875446	0.127714	-2.6963
ILMN_1708906	CNOT11	CCR4-NOT transcription complex subunit 11	55571	0.158656	9.65281	2.70737	0.00876567	0.127714	-2.69739
ILMN_3237923	BEND2	BEN domain containing 2	139105	-0.114796	6.85737	-2.70369	0.00885267	0.12855	-2.70581
ILMN_1712357	HNRNPK	heterogeneous nuclear ribonucleoprotein K	3190	0.16504	8.49325	2.70344	0.00885865	0.12855	-2.70639
ILMN_1737604	FGGY	FGGY carbohydrate kinase domain containing	55277	0.158007	7.51269	2.70296	0.00886995	0.12855	-2.70747
ILMN_1659523	USP39	ubiquitin specific peptidase 39	10713	-0.140226	8.95645	-2.70263	0.00887772	0.12855	-2.70822
ILMN_1757391	TMEM50B	transmembrane protein 50B	757	-0.12492	7.06482	-2.70237	0.00888404	0.12855	-2.70883
ILMN_1705310	VEZF1	vascular endothelial zinc finger 1	7716	-0.157246	9.34567	-2.70081	0.00892124	0.128911	-2.71239
ILMN_2342271	BCL11A	B cell CLL/lymphoma 11A	53335	-0.282667	9.70356	-2.69966	0.00894873	0.129131	-2.71501
ILMN_2131880	DPY30	dpy-30, histone methyltransferase complex regulatory subunit	84661	0.260258	9.82344	2.69639	0.00902762	0.129677	-2.72249
ILMN_1731648	FOXJ2	forkhead box J2	55810	-0.175056	10.0505	-2.69584	0.00904094	0.129677	-2.72374
ILMN_1780940	PPP2R5D	protein phosphatase 2 regulatory subunit B'delta	5528	0.12748	7.56639	2.69515	0.00905756	0.129677	-2.72531
ILMN_2228809	YWHAG	tyrosine 3-monooxygenase/tryptophan 5-monooxygenase activation protein gamma	7532	0.276247	7.99534	2.69511	0.00905864	0.129677	-2.72541
ILMN_1658259	DRG1	developmentally regulated GTP binding protein 1	4733	0.147157	9.29411	2.6951	0.00905878	0.129677	-2.72542
ILMN_3179371	HNRNPK	heterogeneous nuclear ribonucleoprotein K	3190	0.137626	11.1614	2.69453	0.00907266	0.129677	-2.72673
ILMN_1660787	SUCLA2	succinate-CoA ligase ADP-forming beta subunit	8803	0.155097	7.21914	2.69453	0.00907269	0.129677	-2.72673
ILMN_1810922	PCNT	pericentrin	5116	-0.128366	8.70884	-2.69167	0.00914235	0.130362	-2.73324
ILMN_2110532	RPL26L1	ribosomal protein L26 like 1	51121	0.148503	9.14	2.69152	0.00914602	0.130362	-2.73359
ILMN_1676588	CEPT1	choline/ethanolamine phosphotransferase 1	10390	0.311992	8.45736	2.69104	0.00915778	0.130362	-2.73468
ILMN_1784661	CEMIP2	cell migration inducing hyaluronidase 2	23670	0.290401	8.29935	2.69019	0.00917873	0.130484	-2.73663
ILMN_1781234	CCDC22	coiled-coil domain containing 22	28952	0.144076	7.86708	2.68868	0.00921596	0.130522	-2.74007
ILMN_2359710	PTP4A3	protein tyrosine phosphatase type IVA, member 3	11156	-0.240341	7.56098	-2.68838	0.0092232	0.130522	-2.74074
ILMN_1704793	MYPOP	Myb related transcription factor, partner of profilin	339344	0.201311	9.07795	2.68831	0.00922494	0.130522	-2.7409
ILMN_1737580	DESI1	desumoylating isopeptidase 1	27351	0.222574	9.15733	2.6879	0.00923518	0.130522	-2.74185
ILMN_1750130	GSPT1	G1 to S phase transition 1	2935	0.294821	9.97883	2.68721	0.00925215	0.130522	-2.74341
ILMN_1771620	SNRPB2	small nuclear ribonucleoprotein polypeptide B2	6629	0.175284	9.15061	2.68707	0.00925575	0.130522	-2.74374
ILMN_1662364	AARS	alanyl-tRNA synthetase	16	0.334725	8.88125	2.68407	0.00933017	0.131396	-2.75056
ILMN_1792681	CCDC86	coiled-coil domain containing 86	79080	0.156016	8.14175	2.6828	0.00936183	0.13157	-2.75344
ILMN_2079655	KLRB1	killer cell lectin like receptor B1	3820	-0.832213	9.09411	-2.68236	0.00937281	0.13157	-2.75444
ILMN_1813344	NDUFAF5	NADH:ubiquinone oxidoreductase complex assembly factor 5	79133	-0.21	8.46325	-2.68164	0.00939102	0.13157	-2.75609
ILMN_2073732	CBLL1	Cbl proto-oncogene like 1	79872	-0.226789	9.42276	-2.68158	0.00939249	0.13157	-2.75623
ILMN_1804498	BRAT1	BRCA1 associated ATM activator 1	221927	0.176221	9.437	2.6806	0.00941711	0.13165	-2.75845
ILMN_1782743	LETMD1	LETM1 domain containing 1	25875	-0.163908	8.78698	-2.68011	0.00942945	0.13165	-2.75957
ILMN_1747622	CD33	CD33 molecule	945	0.191438	11.0596	2.67986	0.00943569	0.13165	-2.76013
ILMN_1752269	ACSS1	acyl-CoA synthetase short chain family member 1	84532	0.150638	8.05729	2.67918	0.00945282	0.131714	-2.76168
ILMN_1701457	FAHD1	fumarylacetoacetate hydrolase domain containing 1	81889	0.164814	7.25486	2.67849	0.00947012	0.131781	-2.76323
ILMN_2187830	CCNH	cyclin H	902	0.185562	7.36021	2.67653	0.00951992	0.132299	-2.76769
ILMN_2266005	SMIM11A	small integral membrane protein 11A	54065	0.102268	7.21145	2.67415	0.00958056	0.132882	-2.7731
ILMN_2209766	RHBDD1	rhomboid domain containing 1	84236	0.119012	7.23517	2.67384	0.00958845	0.132882	-2.7738
ILMN_1686968	ZNF362	zinc finger protein 362	149076	-0.125135	8.80196	-2.67307	0.00960807	0.132882	-2.77554
ILMN_2405521	MTHFD2	methylenetetrahydrofolate dehydrogenase (NADP+ dependent) 2, methenyltetrahydrofolate cyclohydrolase	10797	0.180255	9.31834	2.67254	0.00962164	0.132882	-2.77674
ILMN_1772207	COX20	COX20, cytochrome c oxidase assembly factor	116228	0.155624	8.09198	2.67174	0.00964214	0.132882	-2.77855
ILMN_1716907	TMEM214	transmembrane protein 214	54867	0.132501	7.57155	2.67146	0.00964932	0.132882	-2.77918
ILMN_1676980	MTSS1	MTSS1, I-BAR domain containing	9788	-0.25366	8.07404	-2.67143	0.00965012	0.132882	-2.77925
ILMN_1806634	NNT	nicotinamide nucleotide transhydrogenase	23530	0.187129	8.67019	2.67074	0.00966782	0.132951	-2.78081
ILMN_2406313	RBCK1	RANBP2-type and C3HC4-type zinc finger containing 1	10616	0.162695	8.62297	2.66979	0.00969246	0.133116	-2.78298
ILMN_2387990	UBE2J2	ubiquitin conjugating enzyme E2 J2	118424	0.132173	7.31099	2.66662	0.00977465	0.133892	-2.79016
ILMN_1796508	TOP1MT	DNA topoisomerase I mitochondrial	116447	0.334296	7.48715	2.66565	0.00979994	0.133892	-2.79235
ILMN_1746243	TES	testin LIM domain protein	26136	0.0928464	7.19058	2.66548	0.00980415	0.133892	-2.79272
ILMN_1689817	LCOR	ligand dependent nuclear receptor corepressor	84458	-0.254219	8.29637	-2.66547	0.00980449	0.133892	-2.79275
ILMN_1786215	ZNF3	zinc finger protein 3	7551	-0.0845904	6.94355	-2.66517	0.00981245	0.133892	-2.79344
ILMN_1670305	SERPING1	serpin family G member 1	710	0.467632	7.57486	2.66371	0.00985052	0.134014	-2.79673
ILMN_1671116	XXYLT1	xyloside xylosyltransferase 1	152002	-0.17235	8.95374	-2.66314	0.00986556	0.134014	-2.79803
ILMN_1681325	CPTP	ceramide-1-phosphate transfer protein	80772	0.0999878	7.16761	2.66289	0.0098719	0.134014	-2.79858
ILMN_1656016	DHX9	DExH-box helicase 9	1660	0.109165	8.34887	2.66288	0.00987231	0.134014	-2.79861
ILMN_2210729	STYXL1	serine/threonine/tyrosine interacting like 1	51657	0.257882	9.06178	2.66165	0.00990468	0.134236	-2.80139
ILMN_2103107	ADAMDEC1	ADAM like decysin 1	27299	0.133445	6.96256	2.66129	0.00991415	0.134236	-2.80221
ILMN_3291063	AHR	aryl hydrocarbon receptor	196	-0.139048	7.22894	-2.65981	0.00995317	0.134317	-2.80555
ILMN_2343563	ANAPC11	anaphase promoting complex subunit 11	51529	0.130875	7.96641	2.65911	0.00997164	0.134317	-2.80712
ILMN_1664931	GTF2E2	general transcription factor IIE subunit 2	2961	0.238941	9.71547	2.65815	0.00999714	0.134317	-2.80929
ILMN_1788002	MAPK14	mitogen-activated protein kinase 14	1432	0.18711	7.26073	2.65802	0.0100007	0.134317	-2.8096
ILMN_1770127	DNAJA2	DnaJ heat shock protein family (Hsp40) member A2	10294	0.193089	9.69768	2.65799	0.0100014	0.134317	-2.80966
ILMN_1730291	ATP1B1	ATPase Na+/K+ transporting subunit beta 1	481	-0.247801	7.72673	-2.65782	0.0100059	0.134317	-2.81004
ILMN_1812067	RER1	retention in endoplasmic reticulum sorting receptor 1	11079	0.167668	7.63148	2.65769	0.0100094	0.134317	-2.81033
ILMN_2312194	CYB5A	cytochrome b5 type A	1528	0.147687	7.39658	2.6553	0.0100731	0.135001	-2.81573
ILMN_1659352	KCNK13	potassium two pore domain channel subfamily K member 13	56659	0.115447	7.02082	2.65407	0.010106	0.135209	-2.8185
ILMN_1774432	DTD1	D-tyrosyl-tRNA deacylase 1	92675	-0.13555	7.99588	-2.65376	0.0101144	0.135209	-2.8192
ILMN_2064898	COA3	cytochrome c oxidase assembly factor 3	28958	0.37466	9.50246	2.65214	0.010158	0.135621	-2.82286
ILMN_2141482	SERPINF1	serpin family F member 1	5176	-0.18275	7.14437	-2.64958	0.0102271	0.136119	-2.82861
ILMN_2374234	PRKACB	protein kinase cAMP-activated catalytic subunit beta	5567	-0.145137	7.39016	-2.64951	0.0102291	0.136119	-2.82878
ILMN_1657873	XPO4	exportin 4	64328	-0.142492	8.46832	-2.64919	0.0102376	0.136119	-2.82949
ILMN_1741171	TM2D2	TM2 domain containing 2	83877	0.108109	6.87267	2.64885	0.010247	0.136119	-2.83027
ILMN_2230892	IL10RB	interleukin 10 receptor subunit beta	3588	0.161294	11.4536	2.6479	0.0102728	0.136169	-2.8324
ILMN_1693685	SMIM37	small integral membrane protein 37	205251	0.230161	8.14221	2.64747	0.0102844	0.136169	-2.83337
ILMN_1698728	FGD4	FYVE, RhoGEF and PH domain containing 4	121512	0.140712	7.48431	2.64728	0.0102896	0.136169	-2.83379
ILMN_1668270	ZDHHC18	zinc finger DHHC-type containing 18	84243	-0.177512	8.10438	-2.64599	0.0103248	0.136346	-2.83669
ILMN_1766275	PIK3CD	phosphatidylinositol-4,5-bisphosphate 3-kinase catalytic subunit delta	5293	0.192513	8.84943	2.64584	0.0103288	0.136346	-2.83702
ILMN_2124082	PPP2R5B	protein phosphatase 2 regulatory subunit B'beta	5526	0.157156	7.54733	2.64459	0.0103631	0.136627	-2.83984
ILMN_2090059	ZFY	zinc finger protein, Y-linked	7544	-0.11388	7.07191	-2.64334	0.0103976	0.136809	-2.84266
ILMN_1811050	CCDC88A	coiled-coil domain containing 88A	55704	0.115894	7.22207	2.64312	0.0104035	0.136809	-2.84314
ILMN_1804476	GMPPA	GDP-mannose pyrophosphorylase A	29926	0.153745	8.7585	2.64267	0.0104159	0.136809	-2.84415
ILMN_1749629	CUL1	cullin 1	8454	0.293995	8.80973	2.6399	0.0104927	0.137635	-2.85039
ILMN_1866887	LMBRD2	LMBR1 domain containing 2	92255	0.120056	7.09174	2.63892	0.01052	0.137635	-2.8526
ILMN_1665964	GAB2	GRB2 associated binding protein 2	9846	-0.244731	10.2556	-2.6388	0.0105233	0.137635	-2.85286
ILMN_1799890	RBSN	rabenosyn, RAB effector	64145	-0.152389	8.60692	-2.63832	0.0105366	0.137635	-2.85393
ILMN_2298936	THOC3	THO complex 3	84321	0.195191	7.32289	2.63787	0.0105491	0.137635	-2.85494
ILMN_2157510	BLOC1S1	biogenesis of lysosomal organelles complex 1 subunit 1	2647	0.33573	10.2494	2.63758	0.0105571	0.137635	-2.85559
ILMN_1716895	RPA3	replication protein A3	6119	0.21476	9.07351	2.63669	0.0105821	0.13779	-2.8576
ILMN_1746494	FNTA	farnesyltransferase, CAAX box, alpha	2339	0.19044	8.39063	2.6358	0.0106068	0.137791	-2.85958
ILMN_2376484	NRP2	neuropilin 2	8828	-0.11821	6.95007	-2.63484	0.0106339	0.137791	-2.86174
ILMN_2252136	YWHAE	tyrosine 3-monooxygenase/tryptophan 5-monooxygenase activation protein epsilon	7531	0.195413	8.76411	2.63483	0.0106343	0.137791	-2.86177
ILMN_1778917	CDK7	cyclin dependent kinase 7	1022	-0.180514	8.87737	-2.6346	0.0106406	0.137791	-2.86227
ILMN_1688452	LCMT1	leucine carboxyl methyltransferase 1	51451	0.124852	8.1602	2.63435	0.0106476	0.137791	-2.86283
ILMN_1715718	ZNF784	zinc finger protein 784	147808	-0.165676	7.87049	-2.63383	0.0106622	0.137811	-2.864
ILMN_1764177	JARID2	jumonji and AT-rich interaction domain containing 2	3720	-0.293454	10.1642	-2.63206	0.0107122	0.138159	-2.86797
ILMN_1810423	RPP40	ribonuclease P/MRP subunit p40	10799	0.217034	7.62127	2.63195	0.0107154	0.138159	-2.86822
ILMN_1661492	ARRDC1	arrestin domain containing 1	92714	0.0950488	7.28415	2.63065	0.0107522	0.138318	-2.87113
ILMN_1749634	PLRG1	pleiotropic regulator 1	5356	0.312432	8.23467	2.63057	0.0107543	0.138318	-2.8713
ILMN_1756352	LAMTOR2	late endosomal/lysosomal adaptor, MAPK and MTOR activator 2	28956	0.164072	10.4284	2.62955	0.0107834	0.138318	-2.87358
ILMN_2294976	ANG	angiogenin	283	0.26745	7.91468	2.62914	0.0107952	0.138318	-2.87451
ILMN_1815745	SOX4	SRY-box 4	6659	-0.224765	8.63799	-2.62886	0.0108031	0.138318	-2.87513
ILMN_1783709	RRAGA	Ras related GTP binding A	10670	0.146257	9.18788	2.6282	0.0108218	0.138318	-2.8766
ILMN_1717524	LIPT1	lipoyltransferase 1	51601	-0.193897	7.74595	-2.62699	0.0108565	0.138318	-2.87932
ILMN_2405031	TRIM24	tripartite motif containing 24	8805	-0.0971673	6.9762	-2.62697	0.010857	0.138318	-2.87936
ILMN_1662065	WDR92	WD repeat domain 92	116143	0.127682	6.86097	2.62694	0.0108579	0.138318	-2.87943
ILMN_2330845	NSF	N-ethylmaleimide sensitive factor, vesicle fusing ATPase	4905	0.266774	8.00889	2.6269	0.010859	0.138318	-2.87952
ILMN_1687825	CD226	CD226 molecule	10666	-0.204268	7.2701	-2.62604	0.0108836	0.138464	-2.88144
ILMN_1758034	ETFDH	electron transfer flavoprotein dehydrogenase	2110	0.142512	7.59838	2.62441	0.0109305	0.13878	-2.88508
ILMN_1690921	STAT2	signal transducer and activator of transcription 2	6773	0.278342	11.4518	2.62426	0.0109348	0.13878	-2.88542
ILMN_1736002	COPS5	COP9 signalosome subunit 5	10987	0.217183	10.093	2.62224	0.0109933	0.139354	-2.88994
ILMN_1794594	RASGRP2	RAS guanyl releasing protein 2	10235	-0.176343	9.41429	-2.62156	0.0110128	0.139434	-2.89145
ILMN_1665554	BRF2	BRF2, RNA polymerase III transcription initiation factor subunit	55290	-0.146644	7.47988	-2.62101	0.011029	0.139444	-2.89269
ILMN_1693227	ZC3H7A	zinc finger CCCH-type containing 7A	29066	-0.200592	9.52601	-2.62062	0.0110401	0.139444	-2.89354
ILMN_1716547	NAGK	N-acetylglucosamine kinase	55577	0.266687	10.8493	2.61963	0.011069	0.139623	-2.89576
ILMN_1751234	C1GALT1C1	C1GALT1 specific chaperone 1	29071	0.294313	8.64654	2.61923	0.0110808	0.139623	-2.89666
ILMN_1670668	INPP5J	inositol polyphosphate-5-phosphatase J	27124	0.124055	6.87755	2.61693	0.011148	0.140303	-2.90179
ILMN_1659976	CLP1	cleavage and polyadenylation factor I subunit 1	10978	-0.237292	8.53818	-2.61446	0.0112205	0.141047	-2.90729
ILMN_2157544	GBF1	golgi brefeldin A resistant guanine nucleotide exchange factor 1	8729	0.100588	7.42293	2.61346	0.01125	0.141142	-2.90951
ILMN_1719694	ARID1B	AT-rich interaction domain 1B	57492	-0.146419	7.9078	-2.6133	0.0112549	0.141142	-2.90988
ILMN_1744308	DHX33	DEAH-box helicase 33	56919	0.127472	7.51594	2.61211	0.0112902	0.141208	-2.91253
ILMN_1761721	VPS35	VPS35, retromer complex component	55737	0.435524	8.77555	2.61154	0.0113071	0.141208	-2.9138
ILMN_1815012	EXOC7	exocyst complex component 7	23265	0.131594	9.56663	2.61151	0.0113078	0.141208	-2.91385
ILMN_1760305	FBRSL1	fibrosin like 1	57666	-0.14749	7.77096	-2.61131	0.0113138	0.141208	-2.9143
ILMN_1663068	ARMH1	armadillo-like helical domain containing 1	339541	0.221554	9.45828	2.61077	0.01133	0.141243	-2.91552
ILMN_1703683	COG4	component of oligomeric golgi complex 4	25839	0.169588	7.5403	2.60973	0.0113609	0.141461	-2.91783
ILMN_3238845	SMIM11A	small integral membrane protein 11A	54065	0.152276	8.06253	2.60927	0.0113746	0.141464	-2.91885
ILMN_2324157	UBA3	ubiquitin like modifier activating enzyme 3	9039	0.277	8.5997	2.60881	0.0113883	0.141467	-2.91986
ILMN_1815445	IDS	iduronate 2-sulfatase	3423	-0.213119	9.996	-2.6064	0.0114607	0.142034	-2.92524
ILMN_1724495	SESTD1	SEC14 and spectrin domain containing 1	91404	-0.216322	8.86352	-2.60639	0.0114609	0.142034	-2.92525
ILMN_1800164	PPFIA1	PTPRF interacting protein alpha 1	8500	0.19578	8.87277	2.60511	0.0114994	0.142195	-2.92809
ILMN_1723662	ABHD2	abhydrolase domain containing 2	11057	0.118497	7.22763	2.60506	0.0115009	0.142195	-2.9282
ILMN_1768020	HAUS8	HAUS augmin like complex subunit 8	93323	-0.152557	7.25895	-2.60405	0.0115315	0.142407	-2.93046
ILMN_1815874	NANS	N-acetylneuraminate synthase	54187	0.165153	8.15867	2.60346	0.0115493	0.14246	-2.93176
ILMN_2122176	LLPH	LLP homolog, long-term synaptic facilitation	84298	-0.164927	8.9302	-2.60241	0.0115811	0.142684	-2.93409
ILMN_1742789	LPXN	leupaxin	9404	0.318991	10.6574	2.60154	0.0116077	0.142845	-2.93603
ILMN_1715896	PMVK	phosphomevalonate kinase	10654	0.161363	8.11147	2.60085	0.0116286	0.142935	-2.93755
ILMN_2235283	MAPK1	mitogen-activated protein kinase 1	5594	0.317875	9.30836	2.59953	0.0116688	0.143262	-2.94048
ILMN_2175465	RSL24D1	ribosomal L24 domain containing 1	51187	-0.151953	11.9411	-2.59719	0.0117406	0.14385	-2.94567
ILMN_2350357	ZNF254	zinc finger protein 254	9534	-0.0926156	7.04023	-2.59699	0.0117467	0.14385	-2.94611
ILMN_1738276	TMEM185A	transmembrane protein 185A	84548	-0.176661	7.83891	-2.59535	0.0117972	0.14385	-2.94975
ILMN_1754865	PABPC4	poly(A) binding protein cytoplasmic 4	8761	-0.153636	10.1376	-2.59534	0.0117977	0.14385	-2.94978
ILMN_1691410	BAMBI	BMP and activin membrane bound inhibitor	25805	0.173665	7.15447	2.59516	0.0118031	0.14385	-2.95017
ILMN_1757408	ZNF256	zinc finger protein 256	10172	-0.248164	7.5092	-2.59515	0.0118035	0.14385	-2.9502
ILMN_1687538	ETS1	ETS proto-oncogene 1, transcription factor	2113	-0.318344	9.41685	-2.59487	0.0118123	0.14385	-2.95083
ILMN_1733356	MOB4	MOB family member 4, phocein	25843	-0.177517	9.55952	-2.59239	0.0118889	0.14451	-2.9563
ILMN_1746492	IFT27	intraflagellar transport 27	11020	0.129671	7.8744	2.59223	0.0118939	0.14451	-2.95666
ILMN_1651987	CCDC167	coiled-coil domain containing 167	154467	0.163047	7.75774	2.59037	0.0119519	0.144926	-2.96077
ILMN_1739497	GTF2H5	general transcription factor IIH subunit 5	404672	0.167786	9.82254	2.58993	0.0119656	0.144926	-2.96174
ILMN_1665049	SPG11	SPG11, spatacsin vesicle trafficking associated	80208	0.294186	9.3553	2.58981	0.0119694	0.144926	-2.96201
ILMN_1723141	OTUD1	OTU deubiquitinase 1	220213	0.339636	9.57194	2.58856	0.0120085	0.145007	-2.96477
ILMN_1704730	CD93	CD93 molecule	22918	0.254308	11.491	2.5882	0.01202	0.145007	-2.96558
ILMN_2300186	DYNLL1	dynein light chain LC8-type 1	8655	0.411508	10.278	2.58808	0.0120236	0.145007	-2.96584
ILMN_1776723	PHF11	PHD finger protein 11	51131	0.172483	10.7477	2.58784	0.0120311	0.145007	-2.96637
ILMN_1791647	ASIP	agouti signaling protein	434	-0.133751	6.87059	-2.58714	0.0120531	0.145019	-2.96791
ILMN_1808110	ELOA	elongin A	6924	-0.145788	8.55331	-2.58694	0.0120597	0.145019	-2.96837
ILMN_2374249	DYRK2	dual specificity tyrosine phosphorylation regulated kinase 2	8445	-0.203208	8.56236	-2.58595	0.0120908	0.145067	-2.97055
ILMN_3251545	CHMP5	charged multivesicular body protein 5	51510	0.275529	9.06832	2.58571	0.0120984	0.145067	-2.97108
ILMN_1795341	SRSF1	serine and arginine rich splicing factor 1	6426	0.241823	9.8439	2.5855	0.012105	0.145067	-2.97154
ILMN_1759250	TAP2	transporter 2, ATP binding cassette subfamily B member	6891	0.248964	7.98925	2.58292	0.0121866	0.14588	-2.97723
ILMN_3241524	ZBTB22	zinc finger and BTB domain containing 22	9278	-0.12634	9.38107	-2.58083	0.0122532	0.14651	-2.98184
ILMN_1680353	NSF	N-ethylmaleimide sensitive factor, vesicle fusing ATPase	4905	0.375116	9.79003	2.57996	0.0122811	0.146677	-2.98376
ILMN_1764764	MUM1	melanoma associated antigen (mutated) 1	84939	0.11861	7.49156	2.57699	0.0123767	0.147651	-2.99032
ILMN_2393067	ICAM4	intercellular adhesion molecule 4 (Landsteiner-Wiener blood group)	3386	-0.186112	7.10007	-2.57565	0.01242	0.148001	-2.99327
ILMN_1835092	IFI44L	interferon induced protein 44 like	10964	0.237011	7.13654	2.57191	0.0125414	0.149258	-3.0015
ILMN_1799516	DNAJC9	DnaJ heat shock protein family (Hsp40) member C9	23234	-0.171218	8.68197	-2.57124	0.0125634	0.149258	-3.00298
ILMN_1777528	NCBP1	nuclear cap binding protein subunit 1	4686	0.127098	8.19192	2.57109	0.0125681	0.149258	-3.00329
ILMN_2246661	FAHD1	fumarylacetoacetate hydrolase domain containing 1	81889	0.310621	8.46963	2.56988	0.0126077	0.14956	-3.00595
ILMN_2358541	RBMS1	RNA binding motif single stranded interacting protein 1	5937	0.123125	7.26919	2.56773	0.0126786	0.150232	-3.01069
ILMN_1686194	CWC27	CWC27 spliceosome associated protein homolog	10283	0.272115	8.39868	2.56658	0.0127166	0.150513	-3.01322
ILMN_2365248	HVCN1	hydrogen voltage gated channel 1	84329	0.287743	8.1005	2.56496	0.0127701	0.150715	-3.01677
ILMN_1745256	CXXC5	CXXC finger protein 5	51523	-0.354824	10.5059	-2.56483	0.0127744	0.150715	-3.01705
ILMN_1652082	ELF4	E74 like ETS transcription factor 4	2000	-0.260612	10.2172	-2.56397	0.0128031	0.150715	-3.01895
ILMN_2221564	LYAR	Ly1 antibody reactive	55646	0.271198	8.62231	2.5639	0.0128055	0.150715	-3.01911
ILMN_1805448	EPB41L2	erythrocyte membrane protein band 4.1 like 2	2037	-0.126989	7.27893	-2.56339	0.0128223	0.150715	-3.02022
ILMN_1750401	CYBC1	cytochrome b-245 chaperone 1	79415	0.296932	9.1367	2.56307	0.0128329	0.150715	-3.02091
ILMN_3303673	UMAD1	UBAP1-MVB12-associated (UMA) domain containing 1	729852	0.0994446	7.03547	2.5626	0.0128487	0.150715	-3.02195
ILMN_1788223	RSPH3	radial spoke head 3 homolog	83861	0.219437	7.7183	2.56231	0.0128584	0.150715	-3.02259
ILMN_1729281	SPHK2	sphingosine kinase 2	56848	0.164448	8.84838	2.56219	0.0128625	0.150715	-3.02286
ILMN_1688625	CRYBG1	crystallin beta-gamma domain containing 1	202	0.0929887	7.09771	2.56046	0.0129201	0.151222	-3.02663
ILMN_1747598	PPP1R11	protein phosphatase 1 regulatory inhibitor subunit 11	6992	0.208554	10.9742	2.55935	0.0129575	0.151492	-3.02908
ILMN_2414325	TNFAIP8	TNF alpha induced protein 8	25816	-0.367992	9.107	-2.55814	0.0129982	0.151799	-3.03173
ILMN_2047430	MARCH5	membrane associated ring-CH-type finger 5	54708	-0.131929	7.78782	-2.55763	0.0130153	0.15182	-3.03283
ILMN_3187852	KANSL3	KAT8 regulatory NSL complex subunit 3	55683	-0.182606	10.2668	-2.55675	0.0130452	0.15182	-3.03478
ILMN_3250870	USP46	ubiquitin specific peptidase 46	64854	-0.107588	6.99066	-2.55606	0.0130685	0.15182	-3.03628
ILMN_1665065	SERINC3	serine incorporator 3	10955	-0.101026	7.31803	-2.55524	0.0130961	0.15182	-3.03806
ILMN_2231021	TMEM185B	transmembrane protein 185B	79134	0.141025	7.94227	2.55509	0.0131012	0.15182	-3.03839
ILMN_1740319	IFI27L2	interferon alpha inducible protein 27 like 2	83982	0.200749	8.14778	2.5548	0.0131113	0.15182	-3.03904
ILMN_1815392	ACTRT1	actin related protein T1	139741	-0.100582	7.22352	-2.55441	0.0131245	0.15182	-3.03989
ILMN_1799604	OCIAD1	OCIA domain containing 1	54940	0.153959	10.3745	2.5543	0.0131284	0.15182	-3.04014
ILMN_1750100	TUBB8	tubulin beta 8 class VIII	347688	0.130054	6.99528	2.5541	0.0131349	0.15182	-3.04056
ILMN_1764380	GLTP	glycolipid transfer protein	51228	-0.163593	11.8822	-2.55383	0.0131441	0.15182	-3.04115
ILMN_1669103	LRRC1	leucine rich repeat containing 1	55227	0.103608	6.89865	2.55272	0.0131822	0.152063	-3.0436
ILMN_1739770	MED7	mediator complex subunit 7	9443	-0.116395	8.16762	-2.55175	0.0132154	0.152063	-3.04572
ILMN_1656293	GOSR2	golgi SNAP receptor complex member 2	9570	0.126056	7.51184	2.5514	0.0132271	0.152063	-3.04646
ILMN_1777726	USP48	ubiquitin specific peptidase 48	84196	0.0903316	7.29803	2.55125	0.0132322	0.152063	-3.04679
ILMN_1716862	PPM1B	protein phosphatase, Mg2+/Mn2+ dependent 1B	5495	-0.216847	9.22579	-2.55111	0.0132373	0.152063	-3.04711
ILMN_3306742	SIGMAR1	sigma non-opioid intracellular receptor 1	10280	0.123899	7.95736	2.54977	0.013283	0.152171	-3.05002
ILMN_1748819	MRPL22	mitochondrial ribosomal protein L22	29093	-0.162652	9.59336	-2.5496	0.0132891	0.152171	-3.05041
ILMN_2156267	EIF2AK1	eukaryotic translation initiation factor 2 alpha kinase 1	27102	-0.153268	11.2693	-2.54957	0.0132901	0.152171	-3.05047
ILMN_2223010	VBP1	VHL binding protein 1	7411	0.18571	9.55625	2.54897	0.0133108	0.152243	-3.05179
ILMN_1726434	UNC45A	unc-45 myosin chaperone A	55898	0.189233	8.39362	2.54681	0.0133853	0.15279	-3.0565
ILMN_2145423	DET1	DET1, COP1 ubiquitin ligase partner	55070	0.109377	7.00374	2.54674	0.0133876	0.15279	-3.05664
ILMN_1759952	PSMA5	proteasome subunit alpha 5	5686	0.204007	11.2283	2.54579	0.0134205	0.152999	-3.05872
ILMN_1719622	RABEP1	rabaptin, RAB GTPase binding effector protein 1	9135	0.211453	7.98248	2.54454	0.0134641	0.153188	-3.06145
ILMN_1741727	QPCT	glutaminyl-peptide cyclotransferase	25797	0.195136	11.0912	2.54425	0.0134742	0.153188	-3.06209
ILMN_2400947	CELF2	CUGBP Elav-like family member 2	10659	-0.196309	8.52157	-2.54369	0.0134938	0.153188	-3.06331
ILMN_1732452	MAPKAPK3	mitogen-activated protein kinase-activated protein kinase 3	7867	-0.120116	12.1844	-2.54364	0.0134952	0.153188	-3.0634
ILMN_1772189	ABCD1	ATP binding cassette subfamily D member 1	215	0.138076	7.61586	2.54201	0.0135525	0.153673	-3.06698
ILMN_1677098	YPEL2	yippee like 2	388403	-0.232123	9.18361	-2.54108	0.0135849	0.153874	-3.06899
ILMN_2090802	TMEM79	transmembrane protein 79	84283	0.184577	7.2103	2.53989	0.0136267	0.154182	-3.07158
ILMN_2150019	SUCLA2	succinate-CoA ligase ADP-forming beta subunit	8803	0.198729	7.53317	2.53922	0.0136504	0.154214	-3.07304
ILMN_1752755	VWF	von Willebrand factor	7450	-0.351884	8.05774	-2.53898	0.0136588	0.154214	-3.07357
ILMN_2364272	MBNL2	muscleblind like splicing regulator 2	10150	-0.195221	7.80598	-2.53635	0.0137518	0.154688	-3.07929
ILMN_1764489	TBL2	transducin beta like 2	26608	0.126181	7.43005	2.53631	0.0137533	0.154688	-3.07938
ILMN_1725594	MINDY3	MINDY lysine 48 deubiquitinase 3	80013	-0.156416	7.85375	-2.5361	0.0137607	0.154688	-3.07983
ILMN_1729161	NOTCH1	notch 1	4851	0.173738	9.3215	2.5361	0.0137609	0.154688	-3.07984
ILMN_2389013	ADRM1	adhesion regulating molecule 1	11047	0.16823	8.12149	2.53539	0.013786	0.154688	-3.08138
ILMN_2405915	MRPS11	mitochondrial ribosomal protein S11	64963	0.172487	8.39954	2.53501	0.0137995	0.154688	-3.08221
ILMN_2203891	SMAD7	SMAD family member 7	4092	-0.24655	7.82981	-2.53489	0.0138035	0.154688	-3.08246
ILMN_1776967	DNAAF1	dynein axonemal assembly factor 1	123872	-0.62415	7.65273	-2.53425	0.0138265	0.15478	-3.08386
ILMN_1793433	RAB10	RAB10, member RAS oncogene family	10890	0.406114	10.8842	2.53308	0.0138684	0.155084	-3.08641
ILMN_1725121	XPO1	exportin 1	7514	0.261875	9.15241	2.53245	0.013891	0.155085	-3.08778
ILMN_1677133	MITD1	microtubule interacting and trafficking domain containing 1	129531	0.328349	8.62239	2.53225	0.0138978	0.155085	-3.0882
ILMN_2052163	YIPF1	Yip1 domain family member 1	54432	0.154058	9.59973	2.53134	0.0139305	0.155285	-3.09018
ILMN_1784540	KBTBD2	kelch repeat and BTB domain containing 2	25948	-0.249359	10.0607	-2.53005	0.0139769	0.155638	-3.09298
ILMN_1815063	PXK	PX domain containing serine/threonine kinase like	54899	0.088517	7.27219	2.52909	0.0140115	0.155858	-3.09506
ILMN_1724250	GRN	granulin precursor	2896	0.195652	12.0215	2.52816	0.0140452	0.156067	-3.09709
ILMN_1655206	ZBTB34	zinc finger and BTB domain containing 34	403341	-0.231468	8.56499	-2.52673	0.0140969	0.156477	-3.10018
ILMN_1747183	GXYLT1	glucoside xylosyltransferase 1	283464	0.104556	6.9621	2.5257	0.0141342	0.156517	-3.10241
ILMN_1681296	ICAM4	intercellular adhesion molecule 4 (Landsteiner-Wiener blood group)	3386	-0.283191	7.45934	-2.5255	0.0141415	0.156517	-3.10285
ILMN_2290808	RPL21	ribosomal protein L21	6144	-0.193562	12.923	-2.52541	0.014145	0.156517	-3.10306
ILMN_3246409	HNRNPH1	heterogeneous nuclear ribonucleoprotein H1	3187	-0.330504	10.757	-2.52381	0.0142033	0.156997	-3.10652
ILMN_2261784	CCNY	cyclin Y	219771	-0.203688	10.8493	-2.52196	0.014271	0.15758	-3.11053
ILMN_2142695	RNF4	ring finger protein 4	6047	-0.148145	7.87411	-2.52098	0.0143071	0.157813	-3.11266
ILMN_1667374	L3HYPDH	trans-L-3-hydroxyproline dehydratase	112849	0.107213	6.99334	2.52002	0.0143421	0.157913	-3.11471
ILMN_2255579	RAB37	RAB37, member RAS oncogene family	326624	-0.24629	9.47997	-2.51991	0.0143462	0.157913	-3.11495
ILMN_2390299	PSMB8	proteasome subunit beta 8	5696	0.164158	10.9678	2.51828	0.0144065	0.158411	-3.11848
ILMN_3307757	SCIMP	SLP adaptor and CSK interacting membrane protein	388325	0.289812	8.34897	2.51766	0.0144295	0.158491	-3.11983
ILMN_1788931	DOCK8	dedicator of cytokinesis 8	81704	0.294718	9.2303	2.51707	0.0144512	0.158491	-3.12109
ILMN_2260725	WTAP	WT1 associated protein	9589	-0.118805	6.97221	-2.51617	0.0144847	0.158491	-3.12304
ILMN_2355168	MGST1	microsomal glutathione S-transferase 1	4257	0.221458	9.88068	2.5152	0.0145209	0.158491	-3.12515
ILMN_1752273	KIAA1143	KIAA1143	57456	-0.147224	8.26956	-2.51505	0.0145265	0.158491	-3.12547
ILMN_1736847	MED8	mediator complex subunit 8	112950	0.143255	7.93476	2.51439	0.014551	0.158491	-3.12689
ILMN_1808333	PPP1R7	protein phosphatase 1 regulatory subunit 7	5510	0.137793	8.6969	2.51437	0.014552	0.158491	-3.12695
ILMN_1677997	MAZ	MYC associated zinc finger protein	4150	0.147999	7.69784	2.51421	0.0145578	0.158491	-3.12729
ILMN_1752478	DHRS3	dehydrogenase/reductase 3	9249	-0.254321	7.50706	-2.51398	0.0145663	0.158491	-3.12778
ILMN_1761850	ATRN	attractin	8455	-0.128309	7.85198	-2.51343	0.014587	0.158491	-3.12897
ILMN_3307659	SFT2D2	SFT2 domain containing 2	375035	0.136229	7.47336	2.51319	0.0145959	0.158491	-3.12948
ILMN_1709571	BPTF	bromodomain PHD finger transcription factor	2186	-0.153507	7.66201	-2.51275	0.0146124	0.158491	-3.13044
ILMN_2274420	SPTLC1	serine palmitoyltransferase long chain base subunit 1	10558	0.117767	7.48476	2.5126	0.014618	0.158491	-3.13076
ILMN_2356311	SMIM11A	small integral membrane protein 11A	54065	0.144165	7.84467	2.51169	0.0146522	0.158491	-3.13273
ILMN_2173740	ASB8	ankyrin repeat and SOCS box containing 8	140461	-0.165283	8.17764	-2.51164	0.0146542	0.158491	-3.13284
ILMN_1705151	SF3A3	splicing factor 3a subunit 3	10946	-0.142778	9.91995	-2.51163	0.0146545	0.158491	-3.13286
ILMN_2183938	LEMD3	LEM domain containing 3	23592	-0.451256	8.60695	-2.51049	0.0146972	0.158604	-3.13531
ILMN_1737651	CDC40	cell division cycle 40	51362	-0.205741	9.63723	-2.51048	0.0146978	0.158604	-3.13534
ILMN_1765409	STAM	signal transducing adaptor molecule	8027	-0.162476	7.86407	-2.51015	0.0147101	0.158604	-3.13605
ILMN_1785732	TNFAIP6	TNF alpha induced protein 6	7130	-0.556042	7.66737	-2.50953	0.0147334	0.158693	-3.13738
ILMN_2152581	STK38	serine/threonine kinase 38	11329	0.26657	9.4923	2.50904	0.0147521	0.158732	-3.13845
ILMN_1812970	RWDD1	RWD domain containing 1	51389	-0.110503	7.15534	-2.50691	0.0148329	0.159439	-3.14304
ILMN_1723480	BST2	bone marrow stromal cell antigen 2	684	0.202588	10.1597	2.50534	0.0148927	0.159918	-3.14643
ILMN_1691364	STAT1	signal transducer and activator of transcription 1	6772	0.475723	10.8504	2.5041	0.0149397	0.16026	-3.14908
ILMN_1760201	DNMT1	DNA methyltransferase 1	1786	0.206131	10.1606	2.50363	0.0149577	0.160289	-3.15009
ILMN_1754531	AP4E1	adaptor related protein complex 4 epsilon 1 subunit	23431	0.180213	7.55215	2.50314	0.0149767	0.16033	-3.15116
ILMN_1664012	CANT1	calcium activated nucleotidase 1	124583	0.123554	8.41259	2.50242	0.0150041	0.160381	-3.1527
ILMN_1711270	SUGP2	SURP and G-patch domain containing 2	10147	-0.159907	10.3338	-2.50222	0.0150119	0.160381	-3.15314
ILMN_2060115	SORL1	sortilin related receptor 1	6653	-0.232565	9.47953	-2.50073	0.0150693	0.160512	-3.15635
ILMN_2395856	TMEM218	transmembrane protein 218	219854	0.210387	9.65665	2.50061	0.0150737	0.160512	-3.15659
ILMN_1715607	CHMP4A	charged multivesicular body protein 4A	29082	0.212688	9.78565	2.50058	0.015075	0.160512	-3.15666
ILMN_1652918	RHOF	ras homolog family member F, filopodia associated	54509	-0.146588	7.34085	-2.5003	0.0150859	0.160512	-3.15727
ILMN_1692163	NSDHL	NAD(P) dependent steroid dehydrogenase-like	50814	0.121749	8.06975	2.49917	0.0151296	0.160512	-3.15971
ILMN_1679232	KIDINS220	kinase D interacting substrate 220	57498	0.204937	9.13396	2.4988	0.0151436	0.160512	-3.16048
ILMN_1716053	AK2	adenylate kinase 2	204	0.200635	9.21298	2.4986	0.0151517	0.160512	-3.16093
ILMN_1716922	DHX16	DEAH-box helicase 16	8449	0.176395	8.80491	2.49681	0.0152208	0.160512	-3.16476
ILMN_1702065	MFSD5	major facilitator superfamily domain containing 5	84975	-0.180209	9.16876	-2.49664	0.0152276	0.160512	-3.16514
ILMN_1658290	METTL22	methyltransferase like 22	79091	-0.197909	9.1239	-2.49617	0.015246	0.160512	-3.16615
ILMN_1813766	RCL1	RNA terminal phosphate cyclase like 1	10171	-0.17186	7.27315	-2.49588	0.0152573	0.160512	-3.16678
ILMN_1736238	GNMT	glycine N-methyltransferase	27232	-0.111661	6.95285	-2.49572	0.0152636	0.160512	-3.16712
ILMN_2191313	WASHC2A	WASH complex subunit 2A	387680	0.115627	7.39054	2.49483	0.0152981	0.160512	-3.16902
ILMN_3235168	MUL1	mitochondrial E3 ubiquitin protein ligase 1	79594	-0.188128	9.6341	-2.49452	0.0153104	0.160512	-3.1697
ILMN_2082244	FOXK1	forkhead box K1	221937	-0.157984	8.29046	-2.49429	0.0153193	0.160512	-3.17018
ILMN_1665526	TCEA2	transcription elongation factor A2	6919	-0.132201	8.05009	-2.49401	0.0153302	0.160512	-3.17078
ILMN_2161832	VPS37A	VPS37A, ESCRT-I subunit	137492	0.144163	7.19668	2.49399	0.0153308	0.160512	-3.17082
ILMN_1710844	PARP10	poly(ADP-ribose) polymerase family member 10	84875	0.165819	7.63997	2.49385	0.0153364	0.160512	-3.17112
ILMN_1664068	ERGIC1	endoplasmic reticulum-golgi intermediate compartment 1	57222	-0.133264	8.33141	-2.49375	0.0153402	0.160512	-3.17133
ILMN_1654010	AGPAT3	1-acylglycerol-3-phosphate O-acyltransferase 3	56894	0.0913836	7.58021	2.49336	0.0153558	0.160512	-3.17219
ILMN_1670878	YTHDC1	YTH domain containing 1	91746	-0.120929	7.00071	-2.4924	0.0153935	0.160512	-3.17425
ILMN_1699859	GNPAT	glyceronephosphate O-acyltransferase	8443	0.150513	8.92311	2.49231	0.0153967	0.160512	-3.17442
ILMN_1678922	HERC4	HECT and RLD domain containing E3 ubiquitin protein ligase 4	26091	0.245141	7.56209	2.49205	0.0154072	0.160512	-3.175
ILMN_1724422	SELL	selectin L	6402	0.313536	11.6536	2.49187	0.0154142	0.160512	-3.17538
ILMN_1698766	PYCARD	PYD and CARD domain containing	29108	0.171861	12.1269	2.49132	0.0154357	0.160512	-3.17655
ILMN_1667670	SLC25A15	solute carrier family 25 member 15	10166	-0.0871725	7.28252	-2.4913	0.0154365	0.160512	-3.17659
ILMN_1804490	PRKRIP1	PRKR interacting protein 1	79706	-0.10308	7.8497	-2.49099	0.0154489	0.160512	-3.17727
ILMN_1784218	DDX23	DEAD-box helicase 23	9416	0.190726	7.77685	2.49094	0.0154508	0.160512	-3.17737
ILMN_2053679	ACADM	acyl-CoA dehydrogenase medium chain	34	0.267764	8.44601	2.48989	0.015492	0.1606	-3.17961
ILMN_1673991	ATIC	5-aminoimidazole-4-carboxamide ribonucleotide formyltransferase/IMP cyclohydrolase	471	0.302557	9.13384	2.48978	0.0154964	0.1606	-3.17985
ILMN_2123871	TMEM18	transmembrane protein 18	129787	-0.10332	7.61493	-2.48933	0.0155142	0.1606	-3.18082
ILMN_1776953	MYL9	myosin light chain 9	10398	-0.245782	7.24855	-2.48896	0.0155291	0.1606	-3.18162
ILMN_2052598	ARMC10	armadillo repeat containing 10	83787	0.160521	8.95338	2.48879	0.0155355	0.1606	-3.18197
ILMN_1759743	SLC38A10	solute carrier family 38 member 10	124565	0.160363	7.65873	2.48772	0.0155783	0.160884	-3.18428
ILMN_2405297	NOTCH2	notch 2	4853	-0.181491	10.289	-2.48696	0.0156085	0.160945	-3.18591
ILMN_2119937	NDUFB3	NADH:ubiquinone oxidoreductase subunit B3	4709	0.157993	11.1981	2.4868	0.0156148	0.160945	-3.18624
ILMN_1745904	CCDC6	coiled-coil domain containing 6	8030	-0.137058	10.0745	-2.4862	0.0156387	0.161035	-3.18753
ILMN_1694502	PRIM1	DNA primase subunit 1	5557	0.143702	7.30421	2.4855	0.0156664	0.161162	-3.18902
ILMN_2042595	PCM1	pericentriolar material 1	5108	0.147701	9.08418	2.4847	0.0156984	0.161278	-3.19073
ILMN_1712389	CMTM1	CKLF like MARVEL transmembrane domain containing 1	113540	-0.155398	12.1704	-2.48445	0.0157083	0.161278	-3.19126
ILMN_1809467	VAMP5	vesicle associated membrane protein 5	10791	0.302713	10.7025	2.48324	0.0157568	0.161571	-3.19385
ILMN_1683740	TOP1MT	DNA topoisomerase I mitochondrial	116447	0.227243	7.07244	2.48261	0.0157823	0.161571	-3.19521
ILMN_2382126	PPFIA1	PTPRF interacting protein alpha 1	8500	0.102154	7.45937	2.48259	0.0157829	0.161571	-3.19524
ILMN_2072296	CKS2	CDC28 protein kinase regulatory subunit 2	1164	0.205025	7.80426	2.48164	0.0158213	0.161808	-3.19729
ILMN_1680687	NSF	N-ethylmaleimide sensitive factor, vesicle fusing ATPase	4905	0.150938	7.33392	2.48091	0.0158506	0.161949	-3.19884
ILMN_1854833	NUDT3	nudix hydrolase 3	11165	-0.138654	8.81597	-2.47983	0.0158944	0.162048	-3.20115
ILMN_1705737	IMPDH2	inosine monophosphate dehydrogenase 2	3615	-0.188062	9.57944	-2.47946	0.0159093	0.162048	-3.20194
ILMN_1787190	NRP2	neuropilin 2	8828	-0.104287	6.8272	-2.47944	0.0159102	0.162048	-3.20199
ILMN_2367384	EPHB2	EPH receptor B2	2048	0.141467	7.0478	2.47842	0.0159514	0.162048	-3.20416
ILMN_2380243	SMAGP	small cell adhesion glycoprotein	57228	0.105688	6.87334	2.47821	0.0159597	0.162048	-3.2046
ILMN_1729563	UGDH	UDP-glucose 6-dehydrogenase	7358	0.146063	7.36132	2.47789	0.0159729	0.162048	-3.20529
ILMN_3235517	ZNF777	zinc finger protein 777	27153	-0.144852	7.69178	-2.47761	0.0159842	0.162048	-3.20589
ILMN_2357777	RNF214	ring finger protein 214	257160	0.107397	7.02877	2.47711	0.0160043	0.162048	-3.20695
ILMN_1697115	CEBPA-DT	CEBPA divergent transcript	80054	0.169721	7.11462	2.47706	0.0160064	0.162048	-3.20705
ILMN_2366246	SEC23B	Sec23 homolog B, coat complex II component	10483	0.211537	9.2059	2.47688	0.0160141	0.162048	-3.20746
ILMN_1811615	COPA	coatomer protein complex subunit alpha	1314	0.189065	10.7259	2.47624	0.01604	0.162123	-3.20882
ILMN_1763837	ANPEP	alanyl aminopeptidase, membrane	290	0.626381	9.90383	2.47594	0.0160522	0.162123	-3.20945
ILMN_1882764	UMAD1	UBAP1-MVB12-associated (UMA) domain containing 1	729852	0.0994868	7.14949	2.47474	0.016101	0.16246	-3.212
ILMN_1767320	MAPK1	mitogen-activated protein kinase 1	5594	0.222054	8.25511	2.4741	0.0161276	0.162499	-3.21339
ILMN_1769520	UBE2L6	ubiquitin conjugating enzyme E2 L6	9246	0.240197	11.9183	2.47343	0.016155	0.162499	-3.21482
ILMN_1745021	SLC30A1	solute carrier family 30 member 1	7779	-0.227491	9.32	-2.47321	0.0161641	0.162499	-3.21529
ILMN_3247723	NOP16	NOP16 nucleolar protein	51491	0.0928837	7.23424	2.47315	0.0161666	0.162499	-3.21541
ILMN_1797191	KIAA0040	KIAA0040	9674	0.0972001	7.02133	2.47242	0.0161965	0.162505	-3.21696
ILMN_1656427	GID4	GID complex subunit 4 homolog	79018	0.112903	7.16993	2.47201	0.0162132	0.162505	-3.21783
ILMN_2159859	LYSMD4	LysM domain containing 4	145748	-0.12931	7.59366	-2.47201	0.0162134	0.162505	-3.21784
ILMN_1707979	CARD17	caspase recruitment domain family member 17	440068	0.114504	6.96328	2.47092	0.0162582	0.162799	-3.22016
ILMN_1809191	RAP1A	RAP1A, member of RAS oncogene family	5906	0.101087	7.128	2.46877	0.0163469	0.163531	-3.22473
ILMN_1781198	PPP1R3D	protein phosphatase 1 regulatory subunit 3D	5509	-0.167702	7.35651	-2.46717	0.0164137	0.164043	-3.22815
ILMN_1798955	PLA2G6	phospholipase A2 group VI	8398	0.118672	6.87852	2.46494	0.0165064	0.164814	-3.23288
ILMN_2340027	TSPAN4	tetraspanin 4	7106	0.233143	8.41796	2.4645	0.016525	0.164843	-3.23382
ILMN_1725079	TSPAN31	tetraspanin 31	6302	0.196231	8.51314	2.46275	0.0165983	0.165306	-3.23753
ILMN_1726591	CARD16	caspase recruitment domain family member 16	114769	0.224797	8.88089	2.46265	0.0166027	0.165306	-3.23776
ILMN_1748473	GIMAP4	GTPase, IMAP family member 4	55303	0.53973	10.4994	2.46198	0.0166307	0.165384	-3.23917
ILMN_1705750	TGM2	transglutaminase 2	7052	0.18049	7.32918	2.46164	0.0166452	0.165384	-3.2399
ILMN_1778121	CALN1	calneuron 1	83698	-0.113138	7.99719	-2.46134	0.0166577	0.165384	-3.24053
ILMN_1773380	UNC13D	unc-13 homolog D	201294	0.118224	7.81495	2.46048	0.016694	0.165459	-3.24235
ILMN_1873620	TSPAN14	tetraspanin 14	81619	-0.163917	8.10667	-2.46005	0.0167125	0.165459	-3.24328
ILMN_1691930	CBX6	chromobox 6	23466	-0.290273	9.59491	-2.45949	0.016736	0.165459	-3.24446
ILMN_1690386	KAT14	lysine acetyltransferase 14	57325	-0.187185	8.80927	-2.4589	0.0167609	0.165459	-3.24571
ILMN_2199768	SLITRK4	SLIT and NTRK like family member 4	139065	0.230205	8.2607	2.45879	0.0167656	0.165459	-3.24594
ILMN_1722662	RAD23B	RAD23 homolog B, nucleotide excision repair protein	5887	-0.224129	9.16199	-2.45858	0.0167747	0.165459	-3.2464
ILMN_1682180	VCPIP1	valosin containing protein interacting protein 1	80124	-0.183832	8.02229	-2.45856	0.0167752	0.165459	-3.24642
ILMN_1705144	ULK1	unc-51 like autophagy activating kinase 1	8408	-0.200727	10.7469	-2.45782	0.0168067	0.165487	-3.248
ILMN_2388155	CASP3	caspase 3	836	-0.26785	8.68022	-2.45715	0.0168356	0.165487	-3.24944
ILMN_1685112	TACO1	translational activator of cytochrome c oxidase I	51204	-0.120042	8.11422	-2.45706	0.0168394	0.165487	-3.24962
ILMN_1749432	MRPL32	mitochondrial ribosomal protein L32	64983	0.187325	8.8283	2.45702	0.0168409	0.165487	-3.2497
ILMN_1685781	GON7	GON7, KEOPS complex subunit	84520	0.184022	7.85381	2.4548	0.0169355	0.165874	-3.2544
ILMN_1701930	EEF1B2	eukaryotic translation elongation factor 1 beta 2	1933	-0.16561	8.75819	-2.45477	0.0169368	0.165874	-3.25446
ILMN_1795247	ARID2	AT-rich interaction domain 2	196528	-0.0928017	7.24279	-2.45474	0.0169381	0.165874	-3.25453
ILMN_2409062	ISCU	iron-sulfur cluster assembly enzyme	23479	-0.14895	10.6579	-2.45462	0.0169432	0.165874	-3.25478
ILMN_1778560	ZNF3	zinc finger protein 3	7551	-0.0953802	6.97181	-2.45271	0.0170253	0.166185	-3.25883
ILMN_1852384	ERC1	ELKS/RAB6-interacting/CAST family member 1	23085	-0.110297	7.58328	-2.45269	0.0170264	0.166185	-3.25888
ILMN_2389273	FXR1	FMR1 autosomal homolog 1	8087	-0.140609	9.16365	-2.45222	0.0170463	0.166185	-3.25986
ILMN_1718619	TRIM11	tripartite motif containing 11	81559	-0.141929	8.13022	-2.45158	0.017074	0.166185	-3.26123
ILMN_1670079	OMA1	OMA1 zinc metallopeptidase	115209	0.197036	7.77841	2.45144	0.0170801	0.166185	-3.26152
ILMN_1763007	MFSD14A	major facilitator superfamily domain containing 14A	64645	-0.171442	8.67863	-2.45131	0.0170855	0.166185	-3.26179
ILMN_1768595	DLG4	discs large MAGUK scaffold protein 4	1742	0.15474	7.87928	2.45107	0.0170958	0.166185	-3.2623
ILMN_2364022	SLC16A3	solute carrier family 16 member 3	9123	0.352939	10.5754	2.45085	0.0171054	0.166185	-3.26276
ILMN_1718971	TTC7B	tetratricopeptide repeat domain 7B	145567	0.141091	7.07141	2.45058	0.017117	0.166185	-3.26333
ILMN_2207393	CNOT3	CCR4-NOT transcription complex subunit 3	4849	0.116414	7.33296	2.4502	0.0171335	0.166192	-3.26414
ILMN_2392546	PAICS	phosphoribosylaminoimidazole carboxylase and phosphoribosylaminoimidazolesuccinocarboxamide synthase	10606	0.146939	8.54237	2.44818	0.0172211	0.166876	-3.26842
ILMN_1706344	ABHD6	abhydrolase domain containing 6	57406	0.136642	7.36237	2.44777	0.0172389	0.166876	-3.26928
ILMN_1756806	MCL1	MCL1, BCL2 family apoptosis regulator	4170	0.359167	9.84014	2.4469	0.017277	0.166876	-3.27113
ILMN_1738816	FOXO1	forkhead box O1	2308	-0.262575	8.21958	-2.4466	0.01729	0.166876	-3.27176
ILMN_2410826	OAS1	2'-5'-oligoadenylate synthetase 1	4938	0.466172	9.05236	2.44658	0.0172907	0.166876	-3.2718
ILMN_1745788	CX3CR1	C-X3-C motif chemokine receptor 1	1524	0.449407	7.83028	2.44639	0.0172991	0.166876	-3.2722
ILMN_1711543	RIOX1	ribosomal oxygenase 1	79697	0.212181	7.8241	2.44558	0.0173347	0.166898	-3.27392
ILMN_2063586	CLIC4	chloride intracellular channel 4	25932	-0.258119	8.8874	-2.4453	0.0173468	0.166898	-3.27451
ILMN_1727142	IKBKB	inhibitor of nuclear factor kappa B kinase subunit beta	3551	0.168725	8.33886	2.44525	0.0173489	0.166898	-3.27461
ILMN_1719232	ESS2	ess-2 splicing factor homolog	8220	-0.105483	7.47167	-2.44469	0.0173735	0.166982	-3.2758
ILMN_1745421	ZMAT5	zinc finger matrin-type 5	55954	0.12841	8.98424	2.44315	0.0174411	0.167479	-3.27905
ILMN_1801664	POLR3K	RNA polymerase III subunit K	51728	0.197441	7.59495	2.44204	0.01749	0.167727	-3.2814
ILMN_1783546	NAXD	NAD(P)HX dehydratase	55739	-0.155094	8.19408	-2.44184	0.0174987	0.167727	-3.28181
ILMN_2179726	CCDC189	coiled-coil domain containing 189	90835	-0.130925	7.85879	-2.44147	0.0175148	0.167728	-3.28258
ILMN_1795227	DYNLL1	dynein light chain LC8-type 1	8655	0.370039	11.2588	2.44051	0.0175573	0.16779	-3.28461
ILMN_1662243	ING1	inhibitor of growth family member 1	3621	-0.365038	8.77112	-2.44026	0.0175684	0.16779	-3.28514
ILMN_1795383	RPUSD3	RNA pseudouridylate synthase domain containing 3	285367	0.200097	8.40511	2.44025	0.017569	0.16779	-3.28517
ILMN_2329914	SPRY1	sprouty RTK signaling antagonist 1	10252	0.427463	8.01178	2.4384	0.017651	0.16842	-3.28907
ILMN_1683609	UBA1	ubiquitin like modifier activating enzyme 1	7317	0.168218	9.92986	2.43729	0.0177001	0.168736	-3.2914
ILMN_1722838	MRPL46	mitochondrial ribosomal protein L46	26589	0.153895	7.83322	2.43588	0.017763	0.169122	-3.29437
ILMN_1758626	IDS	iduronate 2-sulfatase	3423	-0.154434	9.14335	-2.43374	0.017859	0.169122	-3.29888
ILMN_3235832	CCL4L1	C-C motif chemokine ligand 4 like 1	388372	-0.952548	11.0207	-2.43331	0.0178783	0.169122	-3.29978
ILMN_1685886	MAPK4	mitogen-activated protein kinase 4	5596	0.104021	6.91985	2.43329	0.0178791	0.169122	-3.29982
ILMN_1767068	SMAD6	SMAD family member 6	4091	-0.122576	6.91568	-2.43326	0.0178804	0.169122	-3.29988
ILMN_1675124	DDX17	DEAD-box helicase 17	10521	0.158997	7.69423	2.43311	0.0178872	0.169122	-3.3002
ILMN_1779706	TP53BP2	tumor protein p53 binding protein 2	7159	-0.233228	9.10745	-2.43301	0.0178919	0.169122	-3.30042
ILMN_1701114	GBP1	guanylate binding protein 1	2633	0.492801	8.46023	2.43284	0.0178993	0.169122	-3.30077
ILMN_1745034	SLC11A2	solute carrier family 11 member 2	4891	-0.314075	8.53373	-2.43273	0.0179043	0.169122	-3.301
ILMN_1665871	ANGEL1	angel homolog 1	23357	0.124435	7.36882	2.43268	0.0179065	0.169122	-3.3011
ILMN_1798108	ARMT1	acidic residue methyltransferase 1	79624	0.137619	7.20534	2.43244	0.0179173	0.169122	-3.3016
ILMN_2415926	THOC3	THO complex 3	84321	0.18792	7.46225	2.43081	0.0179908	0.169664	-3.30503
ILMN_1753312	PLXDC2	plexin domain containing 2	84898	0.191873	9.33039	2.42896	0.018075	0.169867	-3.30894
ILMN_1755620	IER5L	immediate early response 5 like	389792	-0.205345	7.47332	-2.42881	0.0180817	0.169867	-3.30925
ILMN_1793522	PRKAB1	protein kinase AMP-activated non-catalytic subunit beta 1	5564	-0.130939	8.28274	-2.42828	0.0181056	0.169867	-3.31036
ILMN_2364674	TRPT1	tRNA phosphotransferase 1	83707	-0.132896	9.07207	-2.42817	0.0181109	0.169867	-3.3106
ILMN_2082593	KIR3DL3	killer cell immunoglobulin like receptor, three Ig domains and long cytoplasmic tail 3	115653	-0.180833	6.80929	-2.42806	0.0181156	0.169867	-3.31082
ILMN_1721626	ARID5B	AT-rich interaction domain 5B	84159	0.289409	7.8682	2.42791	0.0181223	0.169867	-3.31113
ILMN_2149053	RIF1	replication timing regulatory factor 1	55183	-0.10114	6.95675	-2.42757	0.0181382	0.169867	-3.31186
ILMN_1786039	RNF34	ring finger protein 34	80196	0.209551	7.99369	2.4275	0.0181412	0.169867	-3.312
ILMN_2290007	NELFB	negative elongation factor complex member B	25920	0.095255	7.14995	2.42693	0.0181669	0.169956	-3.31318
ILMN_1662686	USPL1	ubiquitin specific peptidase like 1	10208	-0.198996	8.366	-2.42639	0.0181917	0.170037	-3.31433
ILMN_1777519	ITGB7	integrin subunit beta 7	3695	0.307625	9.39276	2.42499	0.0182559	0.170485	-3.31727
ILMN_1771185	EME2	essential meiotic structure-specific endonuclease subunit 2	197342	0.0866513	6.88376	2.42394	0.0183038	0.170654	-3.31946
ILMN_1760400	TTI2	TELO2 interacting protein 2	80185	-0.177271	8.14984	-2.42377	0.0183119	0.170654	-3.31983
ILMN_2088437	CX3CR1	C-X3-C motif chemokine receptor 1	1524	0.685226	10.3059	2.42353	0.0183226	0.170654	-3.32032
ILMN_1796094	CD36	CD36 molecule	948	0.314525	11.3898	2.4224	0.0183748	0.17099	-3.3227
ILMN_1720442	NCBP2	nuclear cap binding protein subunit 2	22916	0.133961	8.86574	2.42165	0.0184091	0.171053	-3.32426
ILMN_1680928	DNM3	dynamin 3	26052	-0.163825	7.20091	-2.42155	0.0184141	0.171053	-3.32449
ILMN_1800420	RNF214	ring finger protein 214	257160	0.098049	7.06149	2.41925	0.0185203	0.171888	-3.3293
ILMN_2116714	SLC39A1	solute carrier family 39 member 1	27173	0.207714	9.00594	2.4175	0.0186015	0.172489	-3.33295
ILMN_1765547	IRF2	interferon regulatory factor 2	3660	0.13988	7.22606	2.41628	0.0186585	0.172629	-3.33551
ILMN_1764415	ZNF585A	zinc finger protein 585A	199704	0.126538	7.65836	2.41612	0.018666	0.172629	-3.33585
ILMN_1688373	LST1	leukocyte specific transcript 1	7940	-0.150503	11.4109	-2.41603	0.0186704	0.172629	-3.33604
ILMN_2094313	ZDHHC1	zinc finger DHHC-type containing 1	29800	-0.314924	8.33752	-2.41575	0.0186832	0.172629	-3.33662
ILMN_1679093	ZNF581	zinc finger protein 581	51545	-0.141818	10.4177	-2.41524	0.0187073	0.172629	-3.3377
ILMN_1726181	TIMM29	translocase of inner mitochondrial membrane 29	90580	-0.114228	7.65596	-2.41508	0.0187148	0.172629	-3.33803
ILMN_1716480	ACD	ACD, shelterin complex subunit and telomerase recruitment factor	65057	0.127228	7.81665	2.41414	0.0187586	0.172729	-3.33998
ILMN_1765880	USB1	U6 snRNA biogenesis phosphodiesterase 1	79650	0.161293	9.53366	2.41408	0.0187614	0.172729	-3.34011
ILMN_1725981	HNRNPA3	heterogeneous nuclear ribonucleoprotein A3	220988	0.0807546	7.20576	2.41379	0.0187749	0.172729	-3.34071
ILMN_2148785	GBP1	guanylate binding protein 1	2633	0.52822	8.7271	2.41288	0.0188181	0.1729	-3.34263
ILMN_1724533	LY96	lymphocyte antigen 96	23643	0.1946	11.362	2.41264	0.0188294	0.1729	-3.34313
ILMN_1676626	ARID4A	AT-rich interaction domain 4A	5926	-0.100071	6.99999	-2.41235	0.0188427	0.1729	-3.34372
ILMN_2392286	IP6K1	inositol hexakisphosphate kinase 1	9807	-0.148125	7.78213	-2.41192	0.018863	0.172936	-3.34462
ILMN_1751904	EDNRB	endothelin receptor type B	1910	0.099922	6.87219	2.41149	0.0188832	0.17297	-3.34552
ILMN_1663577	S100PBP	S100P binding protein	64766	0.0937758	7.03737	2.41069	0.0189212	0.173167	-3.3472
ILMN_1804863	FKBP15	FK506 binding protein 15	23307	0.278054	8.59372	2.4095	0.0189776	0.173349	-3.34968
ILMN_2355953	LILRB4	leukocyte immunoglobulin like receptor B4	11006	0.19554	8.3918	2.40926	0.018989	0.173349	-3.35019
ILMN_2232166	CCDC90B	coiled-coil domain containing 90B	60492	0.172326	9.57349	2.40923	0.0189904	0.173349	-3.35025
ILMN_1802611	SPEN	spen family transcriptional repressor	23013	-0.151196	9.89504	-2.40867	0.0190168	0.173439	-3.35141
ILMN_1784641	NDUFA3	NADH:ubiquinone oxidoreductase subunit A3	4696	0.119397	11.6009	2.40676	0.0191077	0.173867	-3.35539
ILMN_1716384	ATL2	atlastin GTPase 2	64225	-0.139813	7.39577	-2.4066	0.0191156	0.173867	-3.35574
ILMN_1662334	DNAJA3	DnaJ heat shock protein family (Hsp40) member A3	9093	0.245215	8.1187	2.40651	0.0191198	0.173867	-3.35592
ILMN_1769702	GPAA1	glycosylphosphatidylinositol anchor attachment 1	8733	-0.121694	8.67155	-2.4063	0.0191297	0.173867	-3.35635
ILMN_1690690	SEC23IP	SEC23 interacting protein	11196	0.163932	7.29484	2.40531	0.0191769	0.174045	-3.35841
ILMN_1728048	HSD17B7	hydroxysteroid 17-beta dehydrogenase 7	51478	0.0996264	6.90248	2.4052	0.0191822	0.174045	-3.35864
ILMN_2333670	RNASE1	ribonuclease A family member 1, pancreatic	6035	0.231881	6.93682	2.4048	0.0192017	0.174071	-3.35949
ILMN_1692225	DOK3	docking protein 3	79930	0.107301	7.42565	2.4044	0.0192208	0.174095	-3.36032
ILMN_2150352	CBWD1	COBW domain containing 1	55871	0.242953	8.56194	2.40279	0.0192982	0.174645	-3.36368
ILMN_1798177	FNTB	farnesyltransferase, CAAX box, beta	2342	0.698372	8.89589	2.40142	0.019364	0.174908	-3.36652
ILMN_2047240	ARSA	arylsulfatase A	410	0.161084	8.39679	2.40119	0.0193754	0.174908	-3.36701
ILMN_1735052	ULK1	unc-51 like autophagy activating kinase 1	8408	-0.205919	10.4723	-2.40092	0.0193884	0.174908	-3.36757
ILMN_1810191	PLA2G4C	phospholipase A2 group IVC	8605	0.380838	7.41864	2.40081	0.0193936	0.174908	-3.36779
ILMN_1792860	MED22	mediator complex subunit 22	6837	0.108393	7.30092	2.39962	0.019451	0.175275	-3.37026
ILMN_1701466	PEX16	peroxisomal biogenesis factor 16	9409	-0.114408	9.47369	-2.3961	0.0196224	0.176669	-3.37759
ILMN_1748915	S100A12	S100 calcium binding protein A12	6283	0.406367	10.9196	2.39494	0.0196791	0.177028	-3.37999
ILMN_1789196	TPM2	tropomyosin 2	7169	-0.300869	7.99998	-2.39447	0.0197023	0.177086	-3.38098
ILMN_1742618	XAF1	XIAP associated factor 1	54739	0.430654	9.96262	2.39362	0.0197438	0.177307	-3.38273
ILMN_3204734	PILRB	paired immunoglobin-like type 2 receptor beta	29990	-0.223079	9.76256	-2.39325	0.0197621	0.17732	-3.38351
ILMN_1696713	POLA2	DNA polymerase alpha 2, accessory subunit	23649	0.175326	7.44898	2.3926	0.0197939	0.177454	-3.38485
ILMN_1873034	TRDV2	T cell receptor delta variable 2	28517	0.125563	6.84377	2.39184	0.0198316	0.177641	-3.38644
ILMN_1663092	CITED2	Cbp/p300 interacting transactivator with Glu/Asp rich carboxy-terminal domain 2	10370	0.265711	8.97109	2.39045	0.0199002	0.178077	-3.38932
ILMN_2352380	TRPM2	transient receptor potential cation channel subfamily M member 2	7226	0.102506	6.99632	2.38963	0.0199408	0.178077	-3.39101
ILMN_2358560	TIAM2	T cell lymphoma invasion and metastasis 2	26230	-0.178448	7.08146	-2.38902	0.0199711	0.178077	-3.39228
ILMN_1727709	GPBAR1	G protein-coupled bile acid receptor 1	151306	0.328386	10.0042	2.38896	0.019974	0.178077	-3.3924
ILMN_1710543	SLC39A3	solute carrier family 39 member 3	29985	0.136006	7.5555	2.38884	0.0199797	0.178077	-3.39264
ILMN_2395926	MANBAL	mannosidase beta like	63905	-0.0953319	7.25422	-2.3888	0.0199817	0.178077	-3.39273
ILMN_1772487	SUGP2	SURP and G-patch domain containing 2	10147	-0.125791	8.77512	-2.38759	0.0200419	0.178462	-3.39523
ILMN_3239426	GPN3	GPN-loop GTPase 3	51184	0.203244	7.92471	2.38712	0.0200652	0.17852	-3.3962
ILMN_1690371	MRPL11	mitochondrial ribosomal protein L11	65003	-0.151815	8.78547	-2.38593	0.0201247	0.178759	-3.39867
ILMN_1807767	GSE1	Gse1 coiled-coil protein	23199	-0.162121	8.97662	-2.38588	0.0201272	0.178759	-3.39878
ILMN_2336781	SOD2	superoxide dismutase 2	6648	-0.332532	12.929	-2.38556	0.0201431	0.178759	-3.39943
ILMN_1695576	MRPL24	mitochondrial ribosomal protein L24	79590	0.154571	9.3688	2.38519	0.0201617	0.178768	-3.4002
ILMN_1680347	ZNF317	zinc finger protein 317	57693	-0.196928	8.71025	-2.38487	0.020178	0.178768	-3.40088
ILMN_1679495	ULK3	unc-51 like kinase 3	25989	0.101951	7.19114	2.38387	0.0202278	0.178884	-3.40293
ILMN_1748908	PLPBP	pyridoxal phosphate binding protein	11212	0.171783	9.94726	2.38361	0.020241	0.178884	-3.40348
ILMN_1700232	FBXO30	F-box protein 30	84085	-0.146578	7.45147	-2.38359	0.020242	0.178884	-3.40352
ILMN_1800935	ARV1	ARV1 homolog, fatty acid homeostasis modulator	64801	0.239042	7.57951	2.38264	0.0202899	0.179036	-3.40549
ILMN_1687035	ADAMTSL4	ADAMTS like 4	54507	-0.151332	7.97407	-2.38232	0.0203062	0.179036	-3.40616
ILMN_2229032	NME6	NME/NM23 nucleoside diphosphate kinase 6	10201	0.11808	7.45036	2.38223	0.0203102	0.179036	-3.40633
ILMN_1653712	UAP1L1	UDP-N-acetylglucosamine pyrophosphorylase 1 like 1	91373	0.308788	7.89567	2.38169	0.0203378	0.179129	-3.40746
ILMN_1742578	MKLN1	muskelin 1	4289	-0.168356	8.96412	-2.38041	0.0204026	0.179549	-3.41011
ILMN_1807719	CTNS	cystinosin, lysosomal cystine transporter	1497	0.196886	8.49001	2.38007	0.0204198	0.179551	-3.41081
ILMN_1790100	DDIAS	DNA damage induced apoptosis suppressor	220042	0.176834	7.07971	2.37846	0.0205012	0.180117	-3.41413
ILMN_1744725	BTBD6	BTB domain containing 6	90135	-0.133095	9.0819	-2.37803	0.0205229	0.180157	-3.41501
ILMN_1799024	VAC14	Vac14, PIKFYVE complex component	55697	0.0983444	7.40098	2.37738	0.0205563	0.1803	-3.41636
ILMN_2072091	HNRNPUL2	heterogeneous nuclear ribonucleoprotein U like 2	221092	0.150347	9.13451	2.37537	0.0206587	0.181047	-3.4205
ILMN_1736256	CALR	calreticulin	811	0.151509	9.83087	2.37453	0.0207015	0.181272	-3.42223
ILMN_2102693	NUFIP2	NUFIP2, FMR1 interacting protein 2	57532	-0.202775	10.0263	-2.37415	0.0207211	0.181292	-3.42302
ILMN_1795181	DDX60	DExD/H-box helicase 60	55601	0.262567	7.53047	2.3738	0.0207392	0.1813	-3.42374
ILMN_1785852	NABP1	nucleic acid binding protein 1	64859	0.266344	8.90008	2.3726	0.020801	0.18169	-3.42622
ILMN_2327346	SSBP4	single stranded DNA binding protein 4	170463	-0.137882	9.12	-2.37158	0.0208533	0.181722	-3.42832
ILMN_1781906	RBM17	RNA binding motif protein 17	84991	-0.213221	9.22621	-2.37155	0.0208552	0.181722	-3.42839
ILMN_2391512	NAAA	N-acylethanolamine acid amidase	27163	-0.255193	10.3397	-2.37139	0.0208631	0.181722	-3.4287
ILMN_1655329	RIOK2	RIO kinase 2	55781	-0.214323	8.34032	-2.37073	0.0208974	0.181722	-3.43007
ILMN_1697024	STYX	serine/threonine/tyrosine interacting protein	6815	0.14882	9.80449	2.36994	0.0209382	0.181722	-3.4317
ILMN_2141790	HYOU1	hypoxia up-regulated 1	10525	0.0959216	7.455	2.36992	0.0209392	0.181722	-3.43174
ILMN_1722905	MRPS11	mitochondrial ribosomal protein S11	64963	0.139832	9.41047	2.36986	0.020942	0.181722	-3.43185
ILMN_2294978	ANG	angiogenin	283	0.25713	7.72708	2.36971	0.0209502	0.181722	-3.43217
ILMN_1671621	PCMT1	protein-L-isoaspartate (D-aspartate) O-methyltransferase	5110	0.392763	10.059	2.36947	0.0209625	0.181722	-3.43266
ILMN_1658992	DPM1	dolichyl-phosphate mannosyltransferase subunit 1, catalytic	8813	-0.184634	9.80166	-2.36891	0.0209916	0.181722	-3.43382
ILMN_1755221	LMAN2L	lectin, mannose binding 2 like	81562	0.189623	7.33146	2.36826	0.021025	0.181722	-3.43514
ILMN_1779076	HINT3	histidine triad nucleotide binding protein 3	135114	0.117278	7.08453	2.3682	0.0210282	0.181722	-3.43527
ILMN_2101920	HNRNPH1	heterogeneous nuclear ribonucleoprotein H1	3187	-0.260068	8.58316	-2.36819	0.021029	0.181722	-3.4353
ILMN_1700028	TRMO	tRNA methyltransferase O	51531	-0.188338	8.57223	-2.366	0.0211428	0.182304	-3.4398
ILMN_1741264	MRPS33	mitochondrial ribosomal protein S33	51650	0.13544	8.86527	2.36552	0.0211679	0.182304	-3.44078
ILMN_2070300	LSM2	LSM2 homolog, U6 small nuclear RNA and mRNA degradation associated	57819	0.151975	9.8482	2.36539	0.021175	0.182304	-3.44106
ILMN_1760849	NETO2	neuropilin and tolloid like 2	81831	0.170866	7.49614	2.36493	0.0211987	0.182304	-3.442
ILMN_1670542	AK2	adenylate kinase 2	204	0.206567	8.59693	2.36484	0.0212035	0.182304	-3.44218
ILMN_3247320	ENHO	energy homeostasis associated	375704	-0.127043	7.17427	-2.36483	0.0212041	0.182304	-3.44221
ILMN_1710001	RPL41	ribosomal protein L41	6171	-0.0938173	7.20769	-2.36455	0.0212189	0.182304	-3.44279
ILMN_2186858	ZNF839	zinc finger protein 839	55778	-0.129826	8.0362	-2.36425	0.0212347	0.182304	-3.44341
ILMN_1735415	NUDT16L1	nudix hydrolase 16 like 1	84309	-0.118142	8.49214	-2.36316	0.0212917	0.182427	-3.44564
ILMN_1664464	PTGDS	prostaglandin D2 synthase	5730	-0.476641	8.04578	-2.36315	0.0212922	0.182427	-3.44566
ILMN_1674411	CKAP2	cytoskeleton associated protein 2	26586	-0.139385	7.53445	-2.36281	0.0213104	0.182427	-3.44637
ILMN_1659688	LGALS3BP	galectin 3 binding protein	3959	0.361385	7.29305	2.36262	0.0213202	0.182427	-3.44675
ILMN_1768812	FXYD6	FXYD domain containing ion transport regulator 6	53826	0.21662	8.28367	2.36222	0.021341	0.182427	-3.44756
ILMN_1713505	NPC1	NPC intracellular cholesterol transporter 1	4864	0.152049	7.83436	2.36199	0.021353	0.182427	-3.44803
ILMN_2109489	GZMB	granzyme B	3002	-0.667292	9.904	-2.36089	0.0214111	0.182704	-3.45029
ILMN_1691861	FASTK	Fas activated serine/threonine kinase	10922	0.0948266	7.30498	2.36072	0.0214202	0.182704	-3.45064
ILMN_1762407	CABLES2	Cdk5 and Abl enzyme substrate 2	81928	-0.122798	7.78969	-2.35967	0.0214757	0.183001	-3.4528
ILMN_1704529	PPIA	peptidylprolyl isomerase A	5478	-0.126155	7.37814	-2.35875	0.0215247	0.183001	-3.4547
ILMN_1723235	DUS3L	dihydrouridine synthase 3 like	56931	-0.175191	8.63308	-2.35842	0.0215421	0.183001	-3.45537
ILMN_2388112	CR1	complement C3b/C4b receptor 1 (Knops blood group)	1378	0.137186	7.51569	2.35826	0.0215506	0.183001	-3.4557
ILMN_2226917	SUSD6	sushi domain containing 6	9766	-0.17978	9.96582	-2.35822	0.0215527	0.183001	-3.45578
ILMN_2169261	TNNI2	troponin I2, fast skeletal type	7136	-0.216054	7.75792	-2.3581	0.0215592	0.183001	-3.45603
ILMN_1715635	ATP6V0E1	ATPase H+ transporting V0 subunit e1	8992	0.156068	11.429	2.35777	0.0215768	0.183004	-3.45671
ILMN_1697510	ACSS2	acyl-CoA synthetase short chain family member 2	55902	-0.172751	7.76785	-2.35711	0.0216116	0.183082	-3.45805
ILMN_1682938	ARF3	ADP ribosylation factor 3	377	-0.171524	9.21806	-2.35694	0.0216209	0.183082	-3.45841
ILMN_2305407	ZBTB16	zinc finger and BTB domain containing 16	7704	-0.266721	7.74714	-2.35641	0.0216488	0.183172	-3.45948
ILMN_2231928	MX2	MX dynamin like GTPase 2	4600	0.358801	9.5716	2.35406	0.0217746	0.184022	-3.4643
ILMN_1779163	AAMDC	adipogenesis associated Mth938 domain containing	28971	0.113761	8.67962	2.35388	0.0217843	0.184022	-3.46467
ILMN_1712999	MGAM	maltase-glucoamylase	8972	0.12852	7.01595	2.35344	0.0218077	0.184073	-3.46556
ILMN_1735432	ISCU	iron-sulfur cluster assembly enzyme	23479	-0.13484	8.92386	-2.35274	0.0218455	0.184166	-3.467
ILMN_1655011	SERF1B	small EDRK-rich factor 1B	728492	-0.139831	7.57246	-2.35246	0.0218607	0.184166	-3.46758
ILMN_1772233	ARAP1	ArfGAP with RhoGAP domain, ankyrin repeat and PH domain 1	116985	0.185598	8.68535	2.3518	0.021896	0.184166	-3.46892
ILMN_2183389	TTC9C	tetratricopeptide repeat domain 9C	283237	0.118243	7.05914	2.35092	0.0219437	0.184166	-3.47073
ILMN_1782045	FKBP4	FK506 binding protein 4	2288	0.130405	7.33498	2.35058	0.021962	0.184166	-3.47143
ILMN_2317348	APTX	aprataxin	54840	0.153508	7.71379	2.35036	0.021974	0.184166	-3.47188
ILMN_1740875	FPR2	formyl peptide receptor 2	2358	0.348252	8.62485	2.35032	0.0219758	0.184166	-3.47195
ILMN_1785158	HERPUD2	HERPUD family member 2	64224	0.122309	7.51013	2.35014	0.0219856	0.184166	-3.47232
ILMN_1731546	RPL26	ribosomal protein L26	6154	-0.126619	13.3055	-2.34997	0.0219951	0.184166	-3.47268
ILMN_1778144	SLC48A1	solute carrier family 48 member 1	55652	0.0976499	7.50747	2.34982	0.0220031	0.184166	-3.47298
ILMN_2391522	MRPL47	mitochondrial ribosomal protein L47	57129	0.0910622	7.2916	2.34967	0.0220111	0.184166	-3.47328
ILMN_2106902	FOXN3	forkhead box N3	1112	-0.124003	11.234	-2.3465	0.0221831	0.185458	-3.47975
ILMN_1727539	PGA4	pepsinogen 4, group I (pepsinogen A)	643847	0.252409	7.1761	2.34537	0.0222448	0.185826	-3.48206
ILMN_2256765	CDC16	cell division cycle 16	8881	0.156831	9.79106	2.34451	0.0222918	0.18591	-3.48382
ILMN_1806037	TK1	thymidine kinase 1	7083	0.091389	6.89156	2.3439	0.0223255	0.18591	-3.48507
ILMN_1788254	PGAM5	PGAM family member 5, mitochondrial serine/threonine protein phosphatase	192111	0.10661	7.43367	2.34343	0.0223513	0.18591	-3.48603
ILMN_1793831	TRADD	TNFRSF1A associated via death domain	8717	0.126348	7.39293	2.34332	0.0223574	0.18591	-3.48626
ILMN_1693310	ITFG1	integrin alpha FG-GAP repeat containing 1	81533	0.140674	9.45683	2.34293	0.0223789	0.18591	-3.48706
ILMN_1654893	SCAMP2	secretory carrier membrane protein 2	10066	0.115995	7.58809	2.34282	0.0223849	0.18591	-3.48728
ILMN_1728779	NGLY1	N-glycanase 1	55768	0.138387	8.16399	2.3427	0.0223914	0.18591	-3.48752
ILMN_2115696	USP42	ubiquitin specific peptidase 42	84132	-0.224691	8.54795	-2.34261	0.022396	0.18591	-3.48769
ILMN_1813955	SERTAD3	SERTA domain containing 3	29946	-0.152178	7.41904	-2.34209	0.0224247	0.185915	-3.48876
ILMN_1770936	COQ5	coenzyme Q5, methyltransferase	84274	0.25711	8.65032	2.34168	0.0224474	0.185915	-3.4896
ILMN_1758719	NEDD9	neural precursor cell expressed, developmentally down-regulated 9	4739	-0.111799	7.29057	-2.34164	0.0224496	0.185915	-3.48968
ILMN_1730260	EEF1AKMT1	EEF1A lysine methyltransferase 1	221143	0.101889	7.09975	2.34064	0.0225048	0.186226	-3.49172
ILMN_1783728	TBRG4	transforming growth factor beta regulator 4	9238	0.161874	8.00134	2.33956	0.0225644	0.186377	-3.49392
ILMN_1677824	RAB4A	RAB4A, member RAS oncogene family	5867	-0.1214	7.80526	-2.33955	0.0225651	0.186377	-3.49394
ILMN_1719316	TMED3	transmembrane p24 trafficking protein 3	23423	-0.137729	10.4966	-2.3382	0.0226397	0.186377	-3.49669
ILMN_1803560	LAT2	linker for activation of T cells family member 2	7462	0.214162	10.1904	2.33792	0.0226554	0.186377	-3.49726
ILMN_1672589	SEMA4B	semaphorin 4B	10509	0.251045	7.75474	2.33792	0.0226556	0.186377	-3.49727
ILMN_3282768	PPP1R14B	protein phosphatase 1 regulatory inhibitor subunit 14B	26472	-0.110623	7.49553	-2.33742	0.0226831	0.186377	-3.49828
ILMN_2404850	RPL14	ribosomal protein L14	9045	-0.933056	8.27	-2.33709	0.0227014	0.186377	-3.49895
ILMN_1730101	GSPT2	G1 to S phase transition 2	23708	-0.136239	7.57582	-2.33675	0.0227204	0.186377	-3.49964
ILMN_1787877	CCNT2	cyclin T2	905	0.0950124	6.97086	2.33673	0.0227216	0.186377	-3.49968
ILMN_2405602	OSBPL1A	oxysterol binding protein like 1A	114876	0.145949	7.85001	2.33672	0.0227223	0.186377	-3.49971
ILMN_1740265	ACOT7	acyl-CoA thioesterase 7	11332	-0.17628	7.94506	-2.33667	0.0227251	0.186377	-3.49981
ILMN_1687941	RNF4	ring finger protein 4	6047	-0.147049	8.20504	-2.33646	0.0227364	0.186377	-3.50023
ILMN_1704342	UBE3C	ubiquitin protein ligase E3C	9690	0.137438	7.91585	2.33607	0.0227584	0.186377	-3.50103
ILMN_3297644	TMEM214	transmembrane protein 214	54867	0.10688	7.9377	2.33567	0.0227806	0.186377	-3.50184
ILMN_1805161	LZTR1	leucine zipper like transcription regulator 1	8216	0.168873	9.42284	2.33553	0.0227885	0.186377	-3.50213
ILMN_1782504	MTERF3	mitochondrial transcription termination factor 3	51001	0.152745	7.61911	2.33494	0.0228214	0.186502	-3.50332
ILMN_2041046	CKS1B	CDC28 protein kinase regulatory subunit 1B	1163	-0.169083	7.92438	-2.33378	0.0228864	0.186888	-3.50569
ILMN_1794074	MXI1	MAX interactor 1, dimerization protein	4601	-0.114685	7.12633	-2.33313	0.0229225	0.186913	-3.507
ILMN_1656900	SULT1A1	sulfotransferase family 1A member 1	6817	0.245458	10.5977	2.33277	0.0229432	0.186913	-3.50775
ILMN_1804306	LYPLA2	lysophospholipase II	11313	0.0775195	7.10678	2.33267	0.0229485	0.186913	-3.50794
ILMN_1683096	ASB1	ankyrin repeat and SOCS box containing 1	51665	-0.109868	7.28907	-2.33208	0.0229819	0.186913	-3.50914
ILMN_2407824	ATP1B1	ATPase Na+/K+ transporting subunit beta 1	481	-0.318509	8.47392	-2.33202	0.022985	0.186913	-3.50926
ILMN_2197846	HADHB	hydroxyacyl-CoA dehydrogenase trifunctional multienzyme complex subunit beta	3032	0.155122	9.31249	2.33154	0.0230123	0.186913	-3.51024
ILMN_3238435	SNORA12	small nucleolar RNA, H/ACA box 12	677800	-0.315177	8.78027	-2.3311	0.0230372	0.186913	-3.51114
ILMN_1729980	RNF216	ring finger protein 216	54476	-0.110233	8.43568	-2.33099	0.0230433	0.186913	-3.51136
ILMN_1664098	FASTK	Fas activated serine/threonine kinase	10922	0.103631	7.9809	2.33088	0.0230492	0.186913	-3.51157
ILMN_1812478	ZNHIT3	zinc finger HIT-type containing 3	9326	-0.141658	10.5631	-2.32971	0.0231155	0.187051	-3.51395
ILMN_1768488	TERF2	telomeric repeat binding factor 2	7014	0.147524	7.42364	2.3294	0.0231329	0.187051	-3.51458
ILMN_1741594	CLCN6	chloride voltage-gated channel 6	1185	-0.117226	7.80306	-2.32891	0.0231608	0.187051	-3.51558
ILMN_2373062	RHBDF2	rhomboid 5 homolog 2	79651	0.152489	9.49616	2.32856	0.0231804	0.187051	-3.51628
ILMN_2293374	TOP1MT	DNA topoisomerase I mitochondrial	116447	0.319484	7.3434	2.32856	0.0231807	0.187051	-3.51629
ILMN_1789059	GDAP2	ganglioside induced differentiation associated protein 2	54834	0.089529	7.23091	2.32837	0.0231911	0.187051	-3.51667
ILMN_1683059	SIRT5	sirtuin 5	23408	0.163428	7.56415	2.32776	0.0232259	0.187051	-3.51791
ILMN_2389151	UGP2	UDP-glucose pyrophosphorylase 2	7360	0.203423	9.91641	2.32757	0.0232368	0.187051	-3.5183
ILMN_1701512	KIAA0391	KIAA0391	9692	0.156379	7.95708	2.32751	0.02324	0.187051	-3.51842
ILMN_1734596	TC2N	tandem C2 domains, nuclear	123036	-0.0938276	6.77896	-2.32719	0.0232585	0.187051	-3.51907
ILMN_1778557	CDK13	cyclin dependent kinase 13	8621	0.127636	7.44756	2.32713	0.0232616	0.187051	-3.51918
ILMN_1659682	GALK2	galactokinase 2	2585	0.0936597	6.92955	2.32593	0.02333	0.187075	-3.52162
ILMN_1796912	ARHGEF7	Rho guanine nucleotide exchange factor 7	8874	-0.120247	8.86853	-2.32569	0.0233439	0.187075	-3.52212
ILMN_2388090	MAPK14	mitogen-activated protein kinase 14	1432	0.113339	6.99863	2.3253	0.023366	0.187075	-3.5229
ILMN_1695386	RAD51C	RAD51 paralog C	5889	-0.259434	8.22267	-2.32526	0.0233682	0.187075	-3.52298
ILMN_1761456	ALG13	ALG13, UDP-N-acetylglucosaminyltransferase subunit	79868	0.133248	9.40518	2.32446	0.0234139	0.187075	-3.5246
ILMN_1749081	AUTS2	AUTS2, activator of transcription and developmental regulator	26053	-0.204213	7.1351	-2.32414	0.0234324	0.187075	-3.52526
ILMN_1758412	COPS7A	COP9 signalosome subunit 7A	50813	0.135358	10.0522	2.32404	0.023438	0.187075	-3.52545
ILMN_1726417	MRPL33	mitochondrial ribosomal protein L33	9553	0.158013	10.0265	2.32354	0.0234664	0.187075	-3.52646
ILMN_1727249	WASHC2C	WASH complex subunit 2C	253725	0.111169	7.51328	2.32351	0.0234685	0.187075	-3.52653
ILMN_1739345	LBHD1	LBH domain containing 1	79081	0.219753	8.66644	2.32266	0.023517	0.187075	-3.52825
ILMN_1712556	ZW10	zw10 kinetochore protein	9183	0.221741	7.7799	2.32248	0.0235275	0.187075	-3.52862
ILMN_1651254	LPP	LIM domain containing preferred translocation partner in lipoma	4026	-0.196417	10.0869	-2.32241	0.0235312	0.187075	-3.52875
ILMN_1681467	RAB11FIP4	RAB11 family interacting protein 4	84440	-0.113881	7.11231	-2.32228	0.0235389	0.187075	-3.52902
ILMN_2058782	IFI27	interferon alpha inducible protein 27	3429	0.624954	7.1981	2.32217	0.0235454	0.187075	-3.52925
ILMN_1769720	STAU2	staufen double-stranded RNA binding protein 2	27067	0.101694	7.20633	2.32215	0.0235462	0.187075	-3.52928
ILMN_1903568	CNIH1	cornichon family AMPA receptor auxiliary protein 1	10175	-0.191137	9.47612	-2.32211	0.0235487	0.187075	-3.52936
ILMN_1674560	GBA2	glucosylceramidase beta 2	57704	0.129973	7.63296	2.32072	0.0236285	0.187568	-3.53217
ILMN_1657983	TERF2IP	TERF2 interacting protein	54386	-0.14746	9.68682	-2.31993	0.023674	0.187679	-3.53377
ILMN_1711227	GMDS	GDP-mannose 4,6-dehydratase	2762	-0.119525	9.00429	-2.31986	0.0236781	0.187679	-3.53391
ILMN_1682264	DCAF7	DDB1 and CUL4 associated factor 7	10238	0.441794	8.89826	2.3194	0.0237048	0.187749	-3.53484
ILMN_1657871	RSAD2	radical S-adenosyl methionine domain containing 2	91543	0.239026	7.09778	2.31748	0.0238159	0.188483	-3.53872
ILMN_1731181	TEX2	testis expressed 2	55852	0.197749	7.92831	2.31719	0.0238332	0.188483	-3.53932
ILMN_1658460	SRSF10	serine and arginine rich splicing factor 10	10772	0.126699	8.29259	2.31639	0.0238793	0.188602	-3.54093
ILMN_2370535	GAS2L1	growth arrest specific 2 like 1	10634	-0.101662	7.12665	-2.31631	0.0238841	0.188602	-3.54109
ILMN_1735792	RHBDF2	rhomboid 5 homolog 2	79651	0.110429	8.11633	2.31553	0.0239293	0.188818	-3.54266
ILMN_1705241	TDRD7	tudor domain containing 7	23424	0.16204	7.74246	2.31391	0.0240241	0.189424	-3.54594
ILMN_1771238	CHM	CHM, Rab escort protein 1	1121	0.160626	7.47889	2.31331	0.0240591	0.189558	-3.54715
ILMN_1701998	AFAP1	actin filament associated protein 1	60312	-0.154363	7.15261	-2.31205	0.0241334	0.189863	-3.5497
ILMN_1904238	ERICH1	glutamate rich 1	157697	-0.434931	7.96627	-2.31202	0.0241353	0.189863	-3.54976
ILMN_1683533	CCDC66	coiled-coil domain containing 66	285331	0.0899977	6.85044	2.31109	0.0241895	0.189863	-3.55162
ILMN_1756086	INTS3	integrator complex subunit 3	65123	0.224501	8.74033	2.31094	0.0241988	0.189863	-3.55194
ILMN_1760027	WAS	Wiskott-Aldrich syndrome	7454	0.135568	12.4028	2.31063	0.024217	0.189863	-3.55257
ILMN_1658962	LCP2	lymphocyte cytosolic protein 2	3937	0.108848	7.7524	2.31043	0.0242285	0.189863	-3.55296
ILMN_1658121	CFP	complement factor properdin	5199	0.145238	10.1123	2.30999	0.0242545	0.189863	-3.55385
ILMN_1722532	KDM3A	lysine demethylase 3A	55818	-0.16363	7.60673	-2.30995	0.0242568	0.189863	-3.55393
ILMN_1651259	UGP2	UDP-glucose pyrophosphorylase 2	7360	0.0980353	7.1195	2.3099	0.02426	0.189863	-3.55404
ILMN_1780334	KCNJ2	potassium voltage-gated channel subfamily J member 2	3759	-0.506956	7.67024	-2.30932	0.0242939	0.189987	-3.55519
ILMN_1812226	ICAM1	intercellular adhesion molecule 1	3383	-0.271016	8.02985	-2.30867	0.0243327	0.190149	-3.55651
ILMN_1791002	SKP2	S-phase kinase associated protein 2	6502	0.170823	7.60552	2.30759	0.0243967	0.190507	-3.55869
ILMN_1797384	UROS	uroporphyrinogen III synthase	7390	-0.136291	9.4772	-2.3065	0.0244614	0.190871	-3.56089
ILMN_2210129	PRIM1	DNA primase subunit 1	5557	0.143095	7.39651	2.30572	0.0245074	0.191089	-3.56244
ILMN_3231952	ARL17B	ADP ribosylation factor like GTPase 17B	100506084	-0.157427	7.2094	-2.30518	0.0245398	0.19118	-3.56354
ILMN_1721128	TOMM34	translocase of outer mitochondrial membrane 34	10953	0.184462	8.53046	2.30492	0.0245554	0.19118	-3.56406
ILMN_1688404	ZMYM4	zinc finger MYM-type containing 4	9202	0.106266	7.55532	2.30326	0.0246544	0.191809	-3.5674
ILMN_1669033	NCOA1	nuclear receptor coactivator 1	8648	-0.131174	9.88479	-2.30134	0.0247695	0.19243	-3.57125
ILMN_1811195	ZNF211	zinc finger protein 211	10520	-0.162775	8.16388	-2.30132	0.0247707	0.19243	-3.57129
ILMN_2406501	SOD2	superoxide dismutase 2	6648	-0.467129	11.008	-2.30089	0.024797	0.192492	-3.57217
ILMN_1782851	TAPBP	TAP binding protein	6892	0.0940386	7.15596	2.30021	0.0248379	0.192667	-3.57353
ILMN_1669502	E2F3	E2F transcription factor 3	1871	-0.210849	9.29151	-2.29857	0.0249369	0.193202	-3.57683
ILMN_2119224	KIFAP3	kinesin associated protein 3	22920	-0.111831	7.22557	-2.29846	0.0249435	0.193202	-3.57705
ILMN_2395969	PRDX3	peroxiredoxin 3	10935	0.189191	10.5475	2.29749	0.0250022	0.193487	-3.57899
ILMN_1719627	SLC27A3	solute carrier family 27 member 3	11000	0.20347	10.5799	2.29725	0.025017	0.193487	-3.57948
ILMN_1692121	USO1	USO1 vesicle transport factor	8615	0.197635	8.53735	2.29614	0.0250842	0.193864	-3.5817
ILMN_3244395	CBWD1	COBW domain containing 1	55871	0.291907	9.74226	2.29461	0.0251774	0.194442	-3.58477
ILMN_1694111	PNKP	polynucleotide kinase 3'-phosphatase	11284	0.133689	9.37662	2.29417	0.0252041	0.194482	-3.58565
ILMN_1679358	ZDHHC5	zinc finger DHHC-type containing 5	25921	0.11794	8.72737	2.29349	0.0252459	0.194482	-3.58702
ILMN_1787265	ZNF503	zinc finger protein 503	84858	-0.224291	8.3017	-2.29345	0.0252484	0.194482	-3.5871
ILMN_1671557	PHLDA2	pleckstrin homology like domain family A member 2	7262	0.131748	6.92361	2.29331	0.0252564	0.194482	-3.58737
ILMN_2352190	CLIP2	CAP-Gly domain containing linker protein 2	7461	-0.116116	8.00218	-2.29204	0.0253343	0.194911	-3.58992
ILMN_2149226	CAV1	caveolin 1	857	0.0727754	6.8004	2.29086	0.0254072	0.194911	-3.59229
ILMN_1737833	ATN1	atrophin 1	1822	0.09566	7.18337	2.29084	0.0254084	0.194911	-3.59233
ILMN_1806123	MRPL23	mitochondrial ribosomal protein L23	6150	0.1156	10.4119	2.2908	0.0254109	0.194911	-3.59241
ILMN_1673933	NPIPA5	nuclear pore complex interacting protein family member A5	100288332	0.144054	8.41225	2.29046	0.0254318	0.194911	-3.59309
ILMN_2210837	CDC26	cell division cycle 26	246184	0.193376	9.37589	2.29024	0.0254452	0.194911	-3.59353
ILMN_1781155	LYN	LYN proto-oncogene, Src family tyrosine kinase	4067	-0.175238	12.4246	-2.29005	0.025457	0.194911	-3.59391
ILMN_2235975	FXYD5	FXYD domain containing ion transport regulator 5	53827	-0.110578	7.25806	-2.28999	0.0254602	0.194911	-3.59401
ILMN_2087528	CPSF3	cleavage and polyadenylation specific factor 3	51692	0.200804	9.14646	2.28914	0.0255126	0.195148	-3.59572
ILMN_1717572	PGA5	pepsinogen 5, group I (pepsinogen A)	5222	0.242805	7.2231	2.28879	0.0255347	0.195148	-3.59643
ILMN_1701643	GDPD5	glycerophosphodiester phosphodiesterase domain containing 5	81544	0.240547	8.04365	2.28859	0.0255467	0.195148	-3.59682
ILMN_1773760	PAICS	phosphoribosylaminoimidazole carboxylase and phosphoribosylaminoimidazolesuccinocarboxamide synthase	10606	0.126264	8.3534	2.28811	0.0255765	0.195176	-3.59779
ILMN_1786433	BCCIP	BRCA2 and CDKN1A interacting protein	56647	0.0983974	8.06202	2.28793	0.0255874	0.195176	-3.59814
ILMN_2275248	ECE2	endothelin converting enzyme 2	9718	0.0916355	7.05685	2.28586	0.025716	0.196015	-3.60228
ILMN_1706839	TCERG1	transcription elongation regulator 1	10915	-0.0987525	7.57425	-2.28522	0.025756	0.196099	-3.60357
ILMN_1719606	MFF	mitochondrial fission factor	56947	0.132367	7.9883	2.28508	0.0257643	0.196099	-3.60384
ILMN_2207291	IFNG	interferon gamma	3458	0.166369	6.78301	2.28323	0.0258797	0.196778	-3.60753
ILMN_2176251	MGME1	mitochondrial genome maintenance exonuclease 1	92667	0.182861	8.35604	2.28306	0.0258909	0.196778	-3.60789
ILMN_3251269	SRP14	signal recognition particle 14	6727	-0.226859	10.5098	-2.28251	0.0259247	0.196893	-3.60897
ILMN_1743232	MICALCL	MICAL C-terminal like	84953	-0.150937	7.3107	-2.28184	0.0259669	0.197003	-3.61031
ILMN_2326509	CASP1	caspase 1	834	0.204937	11.395	2.28169	0.0259766	0.197003	-3.61062
ILMN_1718424	MRPS28	mitochondrial ribosomal protein S28	28957	0.198305	7.56297	2.27988	0.0260902	0.197477	-3.61423
ILMN_1776586	RPL26L1	ribosomal protein L26 like 1	51121	0.136885	8.25661	2.27969	0.0261021	0.197477	-3.6146
ILMN_1766200	CALHM2	calcium homeostasis modulator family member 2	51063	-0.173876	7.79038	-2.27967	0.026103	0.197477	-3.61463
ILMN_1814120	PECR	peroxisomal trans-2-enoyl-CoA reductase	55825	0.136561	7.49535	2.2795	0.0261141	0.197477	-3.61498
ILMN_1782352	VENTX	VENT homeobox	27287	-0.226488	9.35298	-2.27819	0.0261969	0.197756	-3.6176
ILMN_2313079	NLRP1	NLR family pyrin domain containing 1	22861	-0.114654	7.80547	-2.27807	0.0262045	0.197756	-3.61784
ILMN_2376289	DBNL	drebrin like	28988	0.128911	9.69575	2.27783	0.0262194	0.197756	-3.61831
ILMN_1688886	GPC5	glypican 5	2262	0.0950974	6.88259	2.27772	0.026226	0.197756	-3.61852
ILMN_1685930	DNAJC24	DnaJ heat shock protein family (Hsp40) member C24	120526	0.108032	6.99627	2.27681	0.0262837	0.198018	-3.62033
ILMN_1695420	CLTA	clathrin light chain A	1211	0.138032	9.42947	2.27658	0.0262983	0.198018	-3.62079
ILMN_1746135	PHF23	PHD finger protein 23	79142	-0.134709	7.26779	-2.2756	0.0263608	0.198347	-3.62275
ILMN_2374076	NRDE2	NRDE-2, necessary for RNA interference, domain containing	55051	-0.152014	7.6589	-2.27526	0.0263822	0.198365	-3.62342
ILMN_1797974	AIG1	androgen induced 1	51390	-0.0997789	7.20451	-2.27448	0.0264321	0.198599	-3.62498
ILMN_2389590	PRKAR1A	protein kinase cAMP-dependent type I regulatory subunit alpha	5573	0.709066	9.04032	2.27385	0.026472	0.198679	-3.62623
ILMN_2148847	AKIRIN2	akirin 2	55122	0.211521	11.1922	2.27317	0.0265153	0.198679	-3.62758
ILMN_2356068	CDK13	cyclin dependent kinase 13	8621	0.123398	7.28088	2.27308	0.0265211	0.198679	-3.62776
ILMN_2243912	RAB37	RAB37, member RAS oncogene family	326624	-0.168438	8.05683	-2.27279	0.02654	0.198679	-3.62835
ILMN_1700349	COQ8B	coenzyme Q8B	79934	0.114319	7.58115	2.27264	0.0265496	0.198679	-3.62865
ILMN_2363658	PXDN	peroxidasin	7837	0.0927137	6.9921	2.27254	0.0265559	0.198679	-3.62884
ILMN_1680777	MAP2K3	mitogen-activated protein kinase kinase 3	5606	-0.118692	7.09442	-2.27221	0.0265766	0.198693	-3.62949
ILMN_2054725	SUGT1	SGT1 homolog, MIS12 kinetochore complex assembly cochaperone	10910	0.105308	7.13667	2.2712	0.0266417	0.199038	-3.63151
ILMN_1693401	KLHL28	kelch like family member 28	54813	-0.140131	7.45485	-2.2705	0.0266868	0.199233	-3.6329
ILMN_1663113	TTLL12	tubulin tyrosine ligase like 12	23170	0.171739	8.02076	2.27003	0.0267169	0.199317	-3.63384
ILMN_1711627	SIAH1	siah E3 ubiquitin protein ligase 1	6477	-0.303006	9.25938	-2.26941	0.0267565	0.19937	-3.63506
ILMN_1772780	TCP11L2	t-complex 11 like 2	255394	-0.129387	7.13025	-2.26933	0.0267618	0.19937	-3.63522
ILMN_1815086	NINJ1	ninjurin 1	4814	-0.236431	12.2997	-2.26823	0.0268327	0.199717	-3.63741
ILMN_1669508	PAF1	PAF1 homolog, Paf1/RNA polymerase II complex component	54623	0.130463	8.38813	2.26788	0.026855	0.199717	-3.63809
ILMN_2373099	ZCCHC11	zinc finger CCHC-type containing 11	23318	0.0793803	7.04105	2.26753	0.026878	0.199717	-3.6388
ILMN_1677785	ZNF559	zinc finger protein 559	84527	0.162098	7.38931	2.26743	0.0268842	0.199717	-3.63899
ILMN_1700541	FBLN1	fibulin 1	2192	-0.187935	7.25223	-2.26659	0.0269384	0.19994	-3.64065
ILMN_1802646	EPHB6	EPH receptor B6	2051	0.106899	7.53075	2.26638	0.0269522	0.19994	-3.64108
ILMN_1773968	SERBP1	SERPINE1 mRNA binding protein 1	26135	0.128313	9.06239	2.26545	0.0270127	0.200248	-3.64293
ILMN_1693108	RUVBL1	RuvB like AAA ATPase 1	8607	0.0983071	7.40729	2.26496	0.0270441	0.200274	-3.64389
ILMN_1669394	EI24	EI24, autophagy associated transmembrane protein	9538	0.130579	8.77903	2.26452	0.0270727	0.200274	-3.64476
ILMN_2403906	ARFIP1	ADP ribosylation factor interacting protein 1	27236	0.271967	7.50087	2.26452	0.0270733	0.200274	-3.64477
ILMN_1737964	MFSD14B	major facilitator superfamily domain containing 14B	84641	0.325102	8.85059	2.26362	0.0271316	0.200564	-3.64655
ILMN_1741801	CDC7	cell division cycle 7	8317	0.0893783	6.88203	2.26275	0.0271883	0.200842	-3.64827
ILMN_2371685	UBE2E1	ubiquitin conjugating enzyme E2 E1	7324	0.182204	8.01182	2.26172	0.0272558	0.2012	-3.65032
ILMN_1754178	GDI2	GDP dissociation inhibitor 2	2665	0.189594	10.8461	2.26095	0.0273061	0.201374	-3.65184
ILMN_1656413	ZMPSTE24	zinc metallopeptidase STE24	10269	0.200326	9.4159	2.26077	0.0273176	0.201374	-3.65219
ILMN_1668605	NAAA	N-acylethanolamine acid amidase	27163	-0.241657	10.5842	-2.25937	0.0274101	0.201789	-3.65498
ILMN_1681590	LARP1	La ribonucleoprotein domain family member 1	23367	0.142693	8.28893	2.25933	0.0274122	0.201789	-3.65504
ILMN_2321485	PPP1R8	protein phosphatase 1 regulatory subunit 8	5511	-0.105987	7.66346	-2.25902	0.0274326	0.201798	-3.65565
ILMN_1786720	PROM1	prominin 1	8842	0.132527	6.85386	2.25808	0.0274946	0.202113	-3.65752
ILMN_1872122	LCOR	ligand dependent nuclear receptor corepressor	84458	-0.0985653	6.97218	-2.2574	0.0275395	0.202143	-3.65886
ILMN_1665877	RNF149	ring finger protein 149	284996	0.233437	10.4041	2.25691	0.0275719	0.202143	-3.65983
ILMN_1727050	PPFIA1	PTPRF interacting protein alpha 1	8500	0.0900102	6.99998	2.25685	0.0275763	0.202143	-3.65996
ILMN_1796339	PLEKHA2	pleckstrin homology domain containing A2	59339	0.168349	9.55099	2.25651	0.0275983	0.202143	-3.66062
ILMN_1801869	WDR75	WD repeat domain 75	84128	-0.163043	8.7748	-2.2563	0.0276126	0.202143	-3.66105
ILMN_1678882	KIR3DS1	killer cell immunoglobulin like receptor, three Ig domains and short cytoplasmic tail 1	3813	-0.170859	6.872	-2.25603	0.0276303	0.202143	-3.66158
ILMN_2084353	M6PR	mannose-6-phosphate receptor, cation dependent	4074	0.205753	9.9312	2.25599	0.0276329	0.202143	-3.66165
ILMN_2345353	LST1	leukocyte specific transcript 1	7940	-0.153374	11.5507	-2.2554	0.027672	0.202288	-3.66282
ILMN_1736939	UGCG	UDP-glucose ceramide glucosyltransferase	7357	-0.167307	7.58042	-2.25503	0.0276965	0.202307	-3.66355
ILMN_1672042	DOLPP1	dolichyldiphosphatase 1	57171	-0.107867	7.38807	-2.25478	0.027713	0.202307	-3.66404
ILMN_1658425	DAG1	dystroglycan 1	1605	-0.111333	7.69648	-2.25442	0.0277367	0.202339	-3.66475
ILMN_1745806	PEMT	phosphatidylethanolamine N-methyltransferase	10400	-0.121514	8.93257	-2.253	0.0278316	0.202891	-3.66756
ILMN_1738866	DEXI	Dexi homolog	28955	0.143283	7.5013	2.25257	0.0278599	0.202957	-3.6684
ILMN_2339627	COPE	coatomer protein complex subunit epsilon	11316	0.118543	10.1839	2.25202	0.0278966	0.203084	-3.66949
ILMN_3249110	CSRNP2	cysteine and serine rich nuclear protein 2	81566	0.114926	7.15027	2.25052	0.0279972	0.203631	-3.67245
ILMN_1758173	TMEM99	transmembrane protein 99	147184	0.15314	7.01028	2.25032	0.0280103	0.203631	-3.67284
ILMN_1687592	WWC3	WWC family member 3	55841	0.111458	7.72138	2.24959	0.0280593	0.203787	-3.67428
ILMN_2393144	ARL6IP4	ADP ribosylation factor like GTPase 6 interacting protein 4	51329	-0.150962	9.66023	-2.24888	0.0281075	0.203787	-3.67569
ILMN_1793598	APIP	APAF1 interacting protein	51074	0.200147	8.71198	2.24871	0.0281187	0.203787	-3.67602
ILMN_1778104	ACADM	acyl-CoA dehydrogenase medium chain	34	0.193305	7.85844	2.24866	0.0281224	0.203787	-3.67613
ILMN_1675391	SLC24A4	solute carrier family 24 member 4	123041	0.197285	8.30492	2.24856	0.0281286	0.203787	-3.67631
ILMN_1691559	ELF2	E74 like ETS transcription factor 2	1998	-0.210063	8.97046	-2.24795	0.0281696	0.203944	-3.67751
ILMN_2210482	MRPS34	mitochondrial ribosomal protein S34	65993	0.120472	7.64482	2.24766	0.0281892	0.203946	-3.67809
ILMN_1700727	KLF6	Kruppel like factor 6	1316	0.241084	8.35326	2.2472	0.0282203	0.20403	-3.67899
ILMN_1732176	AGPAT2	1-acylglycerol-3-phosphate O-acyltransferase 2	10555	0.118835	8.55257	2.24688	0.028242	0.204048	-3.67963
ILMN_1761176	GRIPAP1	GRIP1 associated protein 1	56850	0.137422	8.29193	2.24557	0.0283309	0.204549	-3.68222
ILMN_1681008	CGRRF1	cell growth regulator with ring finger domain 1	10668	-0.128956	8.32476	-2.24409	0.0284307	0.20513	-3.68511
ILMN_2103388	ZBTB49	zinc finger and BTB domain containing 49	166793	-0.105782	7.18218	-2.24346	0.028474	0.205301	-3.68637
ILMN_1810797	WASF3	WAS protein family member 3	10810	-0.133743	6.99183	-2.24287	0.0285136	0.205446	-3.68751
ILMN_2361603	NDRG2	NDRG family member 2	57447	-0.183307	7.61231	-2.24212	0.0285652	0.205529	-3.689
ILMN_1781638	HDDC3	HD domain containing 3	374659	0.145917	8.25873	2.24192	0.0285789	0.205529	-3.6894
ILMN_1663618	STAT3	signal transducer and activator of transcription 3	6774	0.132537	8.73784	2.24185	0.0285837	0.205529	-3.68953
ILMN_1710514	BCL3	B cell CLL/lymphoma 3	602	-0.244174	10.7994	-2.24136	0.0286172	0.20563	-3.6905
ILMN_3243381	MLEC	malectin	9761	0.131247	7.54479	2.24094	0.0286455	0.205693	-3.69131
ILMN_1656682	AZIN1	antizyme inhibitor 1	51582	-0.174439	10.964	-2.24058	0.0286701	0.205729	-3.69202
ILMN_1736015	JADE1	jade family PHD finger 1	79960	-0.156772	8.21436	-2.23958	0.0287385	0.20608	-3.69398
ILMN_1752639	SLC25A24	solute carrier family 25 member 24	29957	0.125618	7.6793	2.23865	0.0288024	0.206398	-3.69581
ILMN_1687887	PSMC4	proteasome 26S subunit, ATPase 4	5704	0.182022	8.08272	2.23722	0.0289011	0.206964	-3.69863
ILMN_2142284	SLC25A43	solute carrier family 25 member 43	203427	0.181519	8.56442	2.23587	0.0289941	0.207489	-3.70127
ILMN_2109343	SGTB	small glutamine rich tetratricopeptide repeat containing beta	54557	-0.102183	6.83961	-2.23553	0.0290174	0.207493	-3.70193
ILMN_1708798	EAF2	ELL associated factor 2	55840	0.250795	8.48954	2.23529	0.029034	0.207493	-3.7024
ILMN_1712914	SEMA6B	semaphorin 6B	10501	0.126388	7.01278	2.23466	0.0290777	0.207664	-3.70364
ILMN_2100689	MAP2K4	mitogen-activated protein kinase kinase 4	6416	0.198674	7.7362	2.23376	0.0291404	0.207971	-3.70542
ILMN_2232478	APOBEC3G	apolipoprotein B mRNA editing enzyme catalytic subunit 3G	60489	0.258403	8.59129	2.23259	0.0292214	0.208408	-3.7077
ILMN_3240626	IER5L	immediate early response 5 like	389792	-0.149727	7.16203	-2.23183	0.0292743	0.208644	-3.70919
ILMN_2073289	MTSS1	MTSS1, I-BAR domain containing	9788	-0.295377	9.65961	-2.23077	0.0293487	0.208694	-3.71128
ILMN_1733869	OGDH	oxoglutarate dehydrogenase	4967	0.159892	8.03625	2.23059	0.0293609	0.208694	-3.71162
ILMN_3229770	SKP1	S-phase kinase associated protein 1	6500	-0.222459	9.62698	-2.23046	0.0293704	0.208694	-3.71188
ILMN_1750321	TRANK1	tetratricopeptide repeat and ankyrin repeat containing 1	9881	0.132029	7.28002	2.23041	0.0293736	0.208694	-3.71197
ILMN_2104696	ERICH1	glutamate rich 1	157697	0.179754	10.2438	2.23011	0.0293945	0.208694	-3.71256
ILMN_1788955	PDLIM1	PDZ and LIM domain 1	9124	-0.309096	8.24574	-2.22989	0.0294103	0.208694	-3.713
ILMN_2096372	ALDH1A1	aldehyde dehydrogenase 1 family member A1	216	0.296008	8.7278	2.22975	0.0294201	0.208694	-3.71327
ILMN_1693726	TBC1D10A	TBC1 domain family member 10A	83874	-0.144302	7.6826	-2.2293	0.0294513	0.208756	-3.71415
ILMN_1705570	H2AFY2	H2A histone family member Y2	55506	0.147224	7.47464	2.22906	0.0294684	0.208756	-3.71462
ILMN_2233783	CD38	CD38 molecule	952	0.247855	7.47724	2.22827	0.0295236	0.208872	-3.71616
ILMN_2104830	ACP2	acid phosphatase 2, lysosomal	53	0.238878	8.17443	2.22826	0.0295244	0.208872	-3.71619
ILMN_1713129	TTF1	transcription termination factor 1	7270	-0.106761	7.92756	-2.22745	0.0295812	0.209133	-3.71777
ILMN_1662848	TXNDC15	thioredoxin domain containing 15	79770	0.108154	7.05313	2.22712	0.0296044	0.209156	-3.71841
ILMN_1691949	THOC3	THO complex 3	84321	0.297886	8.85853	2.22641	0.0296542	0.209368	-3.7198
ILMN_1711899	ANXA2	annexin A2	302	0.236704	9.7446	2.22599	0.0296839	0.209437	-3.72062
ILMN_1696190	STRN4	striatin 4	29888	-0.107012	8.06811	-2.22513	0.0297447	0.209726	-3.7223
ILMN_1680626	PDIA6	protein disulfide isomerase family A member 6	10130	0.13138	8.84165	2.22395	0.0298284	0.210014	-3.72461
ILMN_1745119	MPLKIP	M-phase specific PLK1 interacting protein	136647	0.146229	7.784	2.22349	0.0298609	0.210014	-3.72551
ILMN_1684197	GPKOW	G-patch domain and KOW motifs	27238	0.180562	7.63282	2.2233	0.0298746	0.210014	-3.72588
ILMN_1758315	SLC9A9	solute carrier family 9 member A9	285195	0.140524	8.10126	2.22322	0.0298799	0.210014	-3.72603
ILMN_1741455	USP30	ubiquitin specific peptidase 30	84749	-0.104379	7.31735	-2.22315	0.0298852	0.210014	-3.72618
ILMN_3244640	SNORD96A	small nucleolar RNA, C/D box 96A	619571	-0.0808423	7.03223	-2.22244	0.0299357	0.210128	-3.72756
ILMN_1788251	SNN	stannin	8303	-0.190959	9.1089	-2.22236	0.0299414	0.210128	-3.72772
ILMN_1771019	MTMR4	myotubularin related protein 4	9110	-0.14873	8.00681	-2.22195	0.0299699	0.210188	-3.7285
ILMN_1803312	DIMT1	DIM1 dimethyladenosine transferase 1 homolog	27292	0.122849	9.02746	2.22034	0.0300847	0.210851	-3.73164
ILMN_1724806	RAPSN	receptor associated protein of the synapse	5913	0.107409	7.15011	2.21973	0.0301287	0.210851	-3.73284
ILMN_1799969	SNAPIN	SNAP associated protein	23557	0.168738	7.80229	2.21969	0.0301317	0.210851	-3.73293
ILMN_1860084	ZIC3	Zic family member 3	7547	0.138301	7.66229	2.21951	0.0301444	0.210851	-3.73327
ILMN_2361695	BAG5	BCL2 associated athanogene 5	9529	-0.197353	9.42314	-2.21852	0.0302155	0.211207	-3.73521
ILMN_1751803	LSM10	LSM10, U7 small nuclear RNA associated	84967	0.148561	9.8375	2.21764	0.030278	0.211453	-3.73691
ILMN_1713189	KANSL2	KAT8 regulatory NSL complex subunit 2	54934	-0.1831	10.3182	-2.21695	0.0303276	0.211453	-3.73825
ILMN_3248890	SNORA24	small nucleolar RNA, H/ACA box 24	677809	-0.0977335	7.15969	-2.21678	0.0303403	0.211453	-3.7386
ILMN_1725862	USP3	ubiquitin specific peptidase 3	9960	-0.179919	11.3999	-2.21636	0.0303703	0.211453	-3.73941
ILMN_1698038	MINDY4	MINDY lysine 48 deubiquitinase 4	84182	0.101066	6.90943	2.21617	0.030384	0.211453	-3.73978
ILMN_1808860	STX5	syntaxin 5	6811	0.0948931	8.60313	2.21607	0.0303911	0.211453	-3.73997
ILMN_3251477	TRMT10B	tRNA methyltransferase 10B	158234	0.0934979	7.43299	2.21607	0.0303912	0.211453	-3.73997
ILMN_1784847	CREBZF	CREB/ATF bZIP transcription factor	58487	-0.164699	7.37523	-2.21529	0.030447	0.211653	-3.74148
ILMN_2148668	RCBTB2	RCC1 and BTB domain containing protein 2	1102	0.23331	9.51142	2.21512	0.03046	0.211653	-3.74183
ILMN_1807540	MICU1	mitochondrial calcium uptake 1	10367	0.192715	8.7289	2.21399	0.0305415	0.211973	-3.74403
ILMN_1691860	SPRY1	sprouty RTK signaling antagonist 1	10252	0.293022	7.54338	2.21392	0.0305464	0.211973	-3.74416
ILMN_1811104	POGLUT1	protein O-glucosyltransferase 1	56983	0.180694	9.06091	2.21259	0.030643	0.212412	-3.74675
ILMN_1811148	BMP2K	BMP2 inducible kinase	55589	0.0887262	6.87663	2.21249	0.03065	0.212412	-3.74694
ILMN_1763036	CLCN6	chloride voltage-gated channel 6	1185	-0.12252	7.97498	-2.21197	0.0306875	0.212433	-3.74794
ILMN_1681081	AGPAT2	1-acylglycerol-3-phosphate O-acyltransferase 2	10555	0.125233	8.40196	2.21189	0.0306932	0.212433	-3.7481
ILMN_1777106	LRRC57	leucine rich repeat containing 57	255252	-0.108708	7.63669	-2.21105	0.0307544	0.212716	-3.74973
ILMN_1778173	AK3	adenylate kinase 3	50808	-0.129888	8.80598	-2.20954	0.0308649	0.213341	-3.75268
ILMN_1666258	AMFR	autocrine motility factor receptor	267	-0.128913	7.44661	-2.20915	0.0308936	0.213399	-3.75344
ILMN_1696591	RB1	RB transcriptional corepressor 1	5925	0.144441	7.51187	2.20824	0.0309595	0.213714	-3.75519
ILMN_1706376	OSBP	oxysterol binding protein	5007	-0.132781	9.45383	-2.20571	0.0311456	0.214719	-3.76011
ILMN_1653220	PITPNM1	phosphatidylinositol transfer protein membrane associated 1	9600	-0.129624	10.5522	-2.20564	0.0311504	0.214719	-3.76024
ILMN_3240375	IGK	immunoglobulin kappa locus	50802	0.735167	8.48089	2.20543	0.0311663	0.214719	-3.76065
ILMN_2063925	CTNNBL1	catenin beta like 1	56259	0.0959779	9.55636	2.20483	0.0312101	0.214881	-3.76181
ILMN_1765523	TOLLIP	toll interacting protein	54472	0.10812	7.34081	2.20413	0.0312621	0.215098	-3.76317
ILMN_1731941	APOM	apolipoprotein M	55937	-0.15213	7.81261	-2.20368	0.0312953	0.215186	-3.76404
ILMN_1678454	CASP4	caspase 4	837	0.132505	11.2157	2.20248	0.0313839	0.215556	-3.76636
ILMN_2411559	PUS1	pseudouridylate synthase 1	80324	0.0846276	7.13801	2.2024	0.03139	0.215556	-3.76653
ILMN_1794011	CHST2	carbohydrate sulfotransferase 2	9435	-0.144007	7.31567	-2.20194	0.0314244	0.215613	-3.76742
ILMN_1734748	LILRA1	leukocyte immunoglobulin like receptor A1	11024	0.122086	7.44095	2.20173	0.0314393	0.215613	-3.76781
ILMN_1743299	PEX2	peroxisomal biogenesis factor 2	5828	-0.134401	8.81947	-2.20062	0.0315218	0.215854	-3.76996
ILMN_2376108	PSMB9	proteasome subunit beta 9	5698	0.292936	10.2064	2.20052	0.0315295	0.215854	-3.77016
ILMN_2345015	PTGES2	prostaglandin E synthase 2	80142	0.109278	8.67069	2.20031	0.0315451	0.215854	-3.77057
ILMN_1707503	SZRD1	SUZ RNA binding domain containing 1	26099	0.143304	9.49416	2.20016	0.0315564	0.215854	-3.77086
ILMN_1783158	LY6G6F	lymphocyte antigen 6 family member G6F	259215	-0.246426	7.45932	-2.19791	0.031724	0.21686	-3.77521
ILMN_1684321	CYB5B	cytochrome b5 type B	80777	0.20061	9.70522	2.19705	0.0317886	0.216983	-3.77688
ILMN_3250049	SULT1A4	sulfotransferase family 1A member 4	445329	0.155924	8.25088	2.19662	0.0318209	0.216983	-3.77771
ILMN_1809478	SSBP1	single stranded DNA binding protein 1	6742	0.137586	10.5617	2.19618	0.031854	0.216983	-3.77856
ILMN_3243705	PDXDC1	pyridoxal dependent decarboxylase domain containing 1	23042	0.116861	9.09463	2.1959	0.0318746	0.216983	-3.77909
ILMN_2226015	LRRK2	leucine rich repeat kinase 2	120892	0.090523	7.06323	2.19574	0.0318868	0.216983	-3.7794
ILMN_2351638	BEX4	brain expressed X-linked 4	56271	-0.20173	8.62043	-2.19565	0.0318938	0.216983	-3.77958
ILMN_1786388	RNF113A	ring finger protein 113A	7737	-0.152228	8.05237	-2.1954	0.0319122	0.216983	-3.78006
ILMN_1763842	PTRH1	peptidyl-tRNA hydrolase 1 homolog	138428	0.0937563	7.37724	2.19533	0.0319176	0.216983	-3.7802
ILMN_2055523	CSGALNACT1	chondroitin sulfate N-acetylgalactosaminyltransferase 1	55790	0.135686	6.94666	2.19491	0.031949	0.216983	-3.781
ILMN_1749009	REXO2	RNA exonuclease 2	25996	0.201935	8.6839	2.19466	0.0319683	0.216983	-3.7815
ILMN_1750496	ZBTB16	zinc finger and BTB domain containing 16	7704	-0.081771	6.93582	-2.19465	0.0319686	0.216983	-3.78151
ILMN_2403889	PRMT5	protein arginine methyltransferase 5	10419	0.13569	7.77203	2.19418	0.032004	0.217011	-3.78241
ILMN_2162860	SLFN11	schlafen family member 11	91607	0.140682	7.31352	2.19405	0.032014	0.217011	-3.78267
ILMN_1783621	CMPK2	cytidine/uridine monophosphate kinase 2	129607	0.21166	7.11235	2.1934	0.0320635	0.217075	-3.78393
ILMN_1703886	SLC16A2	solute carrier family 16 member 2	6567	0.0985641	7.04204	2.19338	0.0320646	0.217075	-3.78396
ILMN_3225300	DYNC1I2	dynein cytoplasmic 1 intermediate chain 2	1781	0.258574	8.35776	2.19237	0.0321412	0.217453	-3.78592
ILMN_1728331	ACP4	acid phosphatase 4	93650	0.119375	7.0505	2.19085	0.0322564	0.217848	-3.78885
ILMN_3237385	NRBF2	nuclear receptor binding factor 2	29982	0.286224	8.19001	2.19084	0.0322566	0.217848	-3.78886
ILMN_2369104	TRAPPC6B	trafficking protein particle complex 6B	122553	0.124053	8.05587	2.19051	0.0322823	0.217848	-3.78951
ILMN_1781419	HIKESHI	Hikeshi, heat shock protein nuclear import factor	51501	0.159952	8.35828	2.18934	0.0323707	0.217848	-3.79175
ILMN_1813573	SETD1B	SET domain containing 1B	23067	-0.105936	7.34434	-2.18928	0.0323756	0.217848	-3.79188
ILMN_1744068	ELP3	elongator acetyltransferase complex subunit 3	55140	0.218018	7.97257	2.18917	0.0323835	0.217848	-3.79208
ILMN_2067852	SLC30A1	solute carrier family 30 member 1	7779	-0.200104	8.45459	-2.18909	0.0323901	0.217848	-3.79224
ILMN_1668469	TMEM131L	transmembrane 131 like	23240	0.224514	8.83725	2.18898	0.032398	0.217848	-3.79244
ILMN_1757384	RAN	RAN, member RAS oncogene family	5901	0.0878802	8.25064	2.18857	0.0324294	0.217848	-3.79324
ILMN_1756417	ANKRD37	ankyrin repeat domain 37	353322	0.13974	7.21912	2.18847	0.0324376	0.217848	-3.79344
ILMN_1679929	KLF13	Kruppel like factor 13	51621	-0.109974	11.1936	-2.18844	0.0324393	0.217848	-3.79349
ILMN_1752579	ATP6V0A1	ATPase H+ transporting V0 subunit a1	535	0.148253	10.022	2.18833	0.0324476	0.217848	-3.7937
ILMN_1709004	CCDC91	coiled-coil domain containing 91	55297	0.0986371	6.88673	2.18752	0.0325101	0.218027	-3.79527
ILMN_1686401	PDCD2	programmed cell death 2	5134	0.108808	8.27669	2.18744	0.0325158	0.218027	-3.79542
ILMN_1662198	RANGAP1	Ran GTPase activating protein 1	5905	0.153712	8.50043	2.18579	0.032642	0.218555	-3.79859
ILMN_1728514	BAG5	BCL2 associated athanogene 5	9529	-0.0968093	7.52639	-2.18567	0.0326511	0.218555	-3.79882
ILMN_1774823	RPL34	ribosomal protein L34	6164	0.143703	8.18831	2.1856	0.0326566	0.218555	-3.79896
ILMN_1789505	ITPR1	inositol 1,4,5-trisphosphate receptor type 1	3708	0.139589	8.12947	2.18477	0.0327206	0.218844	-3.80056
ILMN_1762888	METTL21A	methyltransferase like 21A	151194	-0.0933566	7.25879	-2.18285	0.0328681	0.219614	-3.80424
ILMN_1698072	PITRM1	pitrilysin metallopeptidase 1	10531	0.119231	8.31548	2.18273	0.0328774	0.219614	-3.80448
ILMN_1685954	HMBS	hydroxymethylbilane synthase	3145	0.139424	7.64602	2.18234	0.0329077	0.219617	-3.80523
ILMN_1674399	ZNF143	zinc finger protein 143	7702	0.175318	7.99092	2.18209	0.0329274	0.219617	-3.80572
ILMN_1758778	CNTRL	centriolin	11064	0.178192	7.79026	2.18192	0.0329405	0.219617	-3.80605
ILMN_1685413	ALG8	ALG8, alpha-1,3-glucosyltransferase	79053	0.153112	8.24217	2.18103	0.0330092	0.219667	-3.80775
ILMN_1791792	TIGAR	TP53 induced glycolysis regulatory phosphatase	57103	-0.186703	8.77083	-2.18098	0.0330128	0.219667	-3.80784
ILMN_1781536	FAH	fumarylacetoacetate hydrolase	2184	0.14296	7.91288	2.18083	0.0330247	0.219667	-3.80814
ILMN_1781560	ST3GAL6	ST3 beta-galactoside alpha-2,3-sialyltransferase 6	10402	0.138534	7.75176	2.18074	0.0330313	0.219667	-3.8083
ILMN_1660840	DESI2	desumoylating isopeptidase 2	51029	-0.108096	8.40143	-2.18032	0.0330638	0.21973	-3.8091
ILMN_1741334	IKZF4	IKAROS family zinc finger 4	64375	-0.0895171	6.946	-2.18008	0.0330826	0.21973	-3.80957
ILMN_1718023	APEH	acylaminoacyl-peptide hydrolase	327	0.143884	9.95409	2.17964	0.0331165	0.219758	-3.81041
ILMN_1686562	KIF13B	kinesin family member 13B	23303	0.13739	8.2125	2.17949	0.0331284	0.219758	-3.8107
ILMN_1778536	BTLA	B and T lymphocyte associated	151888	0.117007	6.89989	2.17816	0.033232	0.220306	-3.81326
ILMN_2189424	MRPL20	mitochondrial ribosomal protein L20	55052	0.183343	8.88576	2.17749	0.0332842	0.220513	-3.81454
ILMN_1702526	ADPRM	ADP-ribose/CDP-alcohol diphosphatase, manganese dependent	56985	-0.10669	7.57065	-2.17677	0.0333405	0.220747	-3.81593
ILMN_3180989	DSTYK	dual serine/threonine and tyrosine protein kinase	25778	-0.106515	7.45013	-2.17611	0.0333924	0.220861	-3.8172
ILMN_2389528	TESMIN	testis expressed metallothionein like protein	9633	-0.106125	7.15665	-2.17591	0.0334077	0.220861	-3.81758
ILMN_2374362	ABHD17B	abhydrolase domain containing 17B	51104	-0.0872919	7.12269	-2.17575	0.0334206	0.220861	-3.81789
ILMN_1685369	SLU7	SLU7 homolog, splicing factor	10569	-0.149538	9.10927	-2.17477	0.0334972	0.220995	-3.81976
ILMN_1775753	FBXW2	F-box and WD repeat domain containing 2	26190	-0.0919446	7.79779	-2.17452	0.033517	0.220995	-3.82025
ILMN_1685480	TARS	threonyl-tRNA synthetase	6897	0.143223	7.71356	2.1745	0.0335186	0.220995	-3.82029
ILMN_1656595	STAC3	SH3 and cysteine rich domain 3	246329	0.0718477	7.10331	2.17402	0.0335558	0.220995	-3.82119
ILMN_1857017	SNX8	sorting nexin 8	29886	0.137735	7.68223	2.17358	0.0335902	0.220995	-3.82203
ILMN_1780302	DYNC1H1	dynein cytoplasmic 1 heavy chain 1	1778	0.14078	9.23034	2.17343	0.0336026	0.220995	-3.82234
ILMN_1707484	GEMIN6	gem nuclear organelle associated protein 6	79833	0.142606	7.56972	2.17341	0.0336038	0.220995	-3.82236
ILMN_1752027	UBE3B	ubiquitin protein ligase E3B	89910	0.105315	7.44498	2.17318	0.0336221	0.220995	-3.82281
ILMN_1796423	CLIC3	chloride intracellular channel 3	9022	-0.371763	7.731	-2.17308	0.0336297	0.220995	-3.82299
ILMN_2091920	PTCRA	pre T cell antigen receptor alpha	171558	-0.356524	8.95482	-2.17198	0.0337168	0.22138	-3.82511
ILMN_2194649	TADA1	transcriptional adaptor 1	117143	-0.11982	7.33814	-2.17159	0.0337471	0.22138	-3.82584
ILMN_1769601	TBCK	TBC1 domain containing kinase	93627	0.126814	7.19926	2.17154	0.0337514	0.22138	-3.82595
ILMN_2235354	PWWP2B	PWWP domain containing 2B	170394	-0.109419	7.12596	-2.17085	0.0338058	0.221599	-3.82727
ILMN_1774287	CFB	complement factor B	629	0.0927573	6.8765	2.17026	0.0338525	0.221767	-3.8284
ILMN_1810488	NFYC	nuclear transcription factor Y subunit gamma	4802	0.158499	8.6047	2.16914	0.0339411	0.22221	-3.83053
ILMN_1751571	RAD23A	RAD23 homolog A, nucleotide excision repair protein	5886	0.116416	9.44846	2.16849	0.0339926	0.222313	-3.83177
ILMN_1756572	COQ2	coenzyme Q2, polyprenyltransferase	27235	0.206338	9.71699	2.16841	0.0339991	0.222313	-3.83193
ILMN_1750674	SDSL	serine dehydratase like	113675	0.147833	7.43813	2.16788	0.0340415	0.222333	-3.83295
ILMN_1770963	NAALADL1	N-acetylated alpha-linked acidic dipeptidase like 1	10004	0.100745	7.85093	2.16738	0.0340809	0.222333	-3.8339
ILMN_1759084	INTS8	integrator complex subunit 8	55656	0.182852	7.37228	2.16708	0.0341053	0.222333	-3.83448
ILMN_1791759	CXCL10	C-X-C motif chemokine ligand 10	3627	0.43144	8.05302	2.16707	0.034106	0.222333	-3.8345
ILMN_1790978	ATG7	autophagy related 7	10533	0.223992	9.29538	2.16695	0.0341153	0.222333	-3.83472
ILMN_1682232	MIER1	MIER1 transcriptional regulator	57708	-0.156589	8.29051	-2.16674	0.0341326	0.222333	-3.83513
ILMN_2174612	CNOT8	CCR4-NOT transcription complex subunit 8	9337	-0.180897	8.95526	-2.16637	0.0341618	0.222333	-3.83583
ILMN_1773885	DMAP1	DNA methyltransferase 1 associated protein 1	55929	-0.108747	9.05313	-2.16573	0.0342132	0.222333	-3.83706
ILMN_2399190	TNFSF13	TNF superfamily member 13	8741	0.132243	7.67353	2.16533	0.0342446	0.222333	-3.83781
ILMN_1711886	ALG3	ALG3, alpha-1,3- mannosyltransferase	10195	0.120838	8.5666	2.16523	0.0342532	0.222333	-3.83802
ILMN_1710873	ZNF330	zinc finger protein 330	27309	-0.160425	8.65007	-2.16499	0.0342721	0.222333	-3.83847
ILMN_1723625	MAP4K2	mitogen-activated protein kinase kinase kinase kinase 2	5871	-0.127034	10.8853	-2.16487	0.0342813	0.222333	-3.83869
ILMN_1730176	ITGAX	integrin subunit alpha X	3687	-0.0968385	6.98606	-2.16484	0.0342839	0.222333	-3.83875
ILMN_1721411	PARP10	poly(ADP-ribose) polymerase family member 10	84875	0.153463	7.46271	2.16467	0.0342976	0.222333	-3.83908
ILMN_1723912	IFI44L	interferon induced protein 44 like	10964	0.634217	9.17651	2.16438	0.0343206	0.222345	-3.83963
ILMN_2203271	FPR3	formyl peptide receptor 3	2359	0.0972783	6.77178	2.16371	0.0343743	0.222556	-3.8409
ILMN_2353358	LGALS8	galectin 8	3964	0.168361	8.31056	2.1627	0.0344554	0.222944	-3.84283
ILMN_2195821	CREBRF	CREB3 regulatory factor	153222	-0.220715	7.82776	-2.16241	0.0344792	0.222961	-3.84339
ILMN_2368971	PSMD12	proteasome 26S subunit, non-ATPase 12	5718	-0.24629	9.53938	-2.16146	0.0345556	0.223318	-3.8452
ILMN_1702171	LPCAT1	lysophosphatidylcholine acyltransferase 1	79888	0.115763	8.43288	2.16047	0.0346353	0.223532	-3.84708
ILMN_1699676	SPTSSA	serine palmitoyltransferase small subunit A	171546	0.266016	8.19526	2.16045	0.034637	0.223532	-3.84712
ILMN_1783120	SLMAP	sarcolemma associated protein	7871	0.129203	8.94722	2.1602	0.0346576	0.223532	-3.84761
ILMN_1666739	RBM15	RNA binding motif protein 15	64783	-0.185274	9.11452	-2.16	0.0346736	0.223532	-3.84799
ILMN_1779071	FEZ1	fasciculation and elongation protein zeta 1	9638	-0.123552	6.869	-2.15912	0.0347446	0.223774	-3.84966
ILMN_1713285	NAPA	NSF attachment protein alpha	8775	0.122616	7.73216	2.15901	0.0347537	0.223774	-3.84987
ILMN_2316386	GPBAR1	G protein-coupled bile acid receptor 1	151306	0.28042	10.1003	2.15839	0.0348038	0.223842	-3.85105
ILMN_3240247	NOP10	NOP10 ribonucleoprotein	55505	0.255499	12.2836	2.15836	0.0348066	0.223842	-3.85112
ILMN_1676005	KPNA1	karyopherin subunit alpha 1	3836	0.121334	7.90179	2.15783	0.0348498	0.223983	-3.85213
ILMN_2324998	NGDN	neuroguidin	25983	-0.193678	9.55823	-2.15704	0.0349138	0.224257	-3.85363
ILMN_1806754	GLDC	glycine decarboxylase	2731	0.114419	6.73161	2.15662	0.0349476	0.224262	-3.85442
ILMN_1691731	PARP14	poly(ADP-ribose) polymerase family member 14	54625	0.239321	8.52057	2.15651	0.0349571	0.224262	-3.85464
ILMN_1757262	ZBTB5	zinc finger and BTB domain containing 5	9925	-0.126423	7.47089	-2.1561	0.0349904	0.224339	-3.85542
ILMN_1681543	RHBDD1	rhomboid domain containing 1	84236	0.107108	7.33116	2.15518	0.0350651	0.224666	-3.85716
ILMN_2349610	DPH3	diphthamide biosynthesis 3	285381	0.136851	8.59662	2.15473	0.0351016	0.224666	-3.85801
ILMN_1715069	TANK	TRAF family member associated NFKB activator	10010	-0.17801	9.24799	-2.15449	0.0351217	0.224666	-3.85848
ILMN_1693352	MRPL20	mitochondrial ribosomal protein L20	55052	0.17485	9.2948	2.15431	0.0351363	0.224666	-3.85882
ILMN_3245983	NEURL1B	neuralized E3 ubiquitin protein ligase 1B	54492	-0.081709	7.21604	-2.15398	0.0351637	0.224666	-3.85945
ILMN_2221673	ASNSD1	asparagine synthetase domain containing 1	54529	-0.195634	9.34104	-2.15391	0.0351694	0.224666	-3.85959
ILMN_2410986	STAT3	signal transducer and activator of transcription 3	6774	0.1301	8.58472	2.15288	0.0352533	0.225066	-3.86153
ILMN_1693287	POMP	proteasome maturation protein	51371	0.1433	11.3045	2.15193	0.0353312	0.225427	-3.86333
ILMN_3237324	MMS19	MMS19 homolog, cytosolic iron-sulfur assembly component	64210	0.143994	8.6206	2.15055	0.0354451	0.225796	-3.86596
ILMN_1652753	PAAF1	proteasomal ATPase associated factor 1	80227	0.172028	7.46315	2.15055	0.0354454	0.225796	-3.86597
ILMN_1683277	KIAA0319L	KIAA0319 like	79932	0.17945	8.00818	2.15045	0.0354534	0.225796	-3.86615
ILMN_1655557	INTS6	integrator complex subunit 6	26512	0.175976	7.49586	2.14943	0.0355378	0.226197	-3.86809
ILMN_2397721	GLB1	galactosidase beta 1	2720	0.17077	10.9593	2.14828	0.0356325	0.226662	-3.87026
ILMN_2202915	FAR2	fatty acyl-CoA reductase 2	55711	0.19167	7.53305	2.14774	0.0356771	0.226805	-3.87128
ILMN_1721621	NKTR	natural killer cell triggering receptor	4820	-0.220129	9.7298	-2.14749	0.035698	0.226805	-3.87176
ILMN_1737343	FNIP1	folliculin interacting protein 1	96459	-0.15258	8.15762	-2.14605	0.0358174	0.227427	-3.87449
ILMN_1789074	HSPA1A	heat shock protein family A (Hsp70) member 1A	3303	0.308612	7.49819	2.14535	0.0358763	0.227663	-3.87583
ILMN_1732985	PHF20L1	PHD finger protein 20 like 1	51105	0.162001	8.64544	2.14429	0.0359644	0.228085	-3.87783
ILMN_1783695	EPRS	glutamyl-prolyl-tRNA synthetase	2058	0.191236	9.44325	2.1435	0.0360304	0.228337	-3.87932
ILMN_2050255	UCKL1	uridine-cytidine kinase 1 like 1	54963	-0.111473	9.74299	-2.14313	0.0360613	0.228337	-3.88002
ILMN_1807704	LINC01089	long intergenic non-protein coding RNA 1089	338799	-0.105777	6.92338	-2.1428	0.0360886	0.228337	-3.88064
ILMN_1800390	ZNF511	zinc finger protein 511	118472	-0.114974	9.92795	-2.14268	0.0360993	0.228337	-3.88088
ILMN_1797684	PDCD2	programmed cell death 2	5134	0.123101	9.35346	2.14245	0.0361181	0.228337	-3.88131
ILMN_1659913	ISG20	interferon stimulated exonuclease gene 20	3669	0.335941	9.64653	2.14211	0.0361464	0.228337	-3.88195
ILMN_1669667	PDLIM2	PDZ and LIM domain 2	64236	-0.121802	7.00474	-2.14176	0.0361763	0.228337	-3.88262
ILMN_1715885	PTPN22	protein tyrosine phosphatase, non-receptor type 22	26191	0.0891611	7.30694	2.14174	0.0361776	0.228337	-3.88265
ILMN_2200917	SLC4A7	solute carrier family 4 member 7	9497	0.115406	7.11578	2.14069	0.0362659	0.228558	-3.88464
ILMN_2403555	DHX30	DExH-box helicase 30	22907	-0.0875987	7.57683	-2.14065	0.036269	0.228558	-3.88471
ILMN_1728047	AKR1A1	aldo-keto reductase family 1 member A1	10327	0.125021	10.7506	2.14032	0.0362976	0.228558	-3.88535
ILMN_1762549	ORAOV1	oral cancer overexpressed 1	220064	-0.0981756	7.64038	-2.1398	0.036341	0.228558	-3.88632
ILMN_2401978	STAT3	signal transducer and activator of transcription 3	6774	0.136276	9.74778	2.13976	0.0363446	0.228558	-3.8864
ILMN_1753862	SRP54	signal recognition particle 54	6729	0.13443	9.414	2.1396	0.0363581	0.228558	-3.88671
ILMN_3226769	TMEM242	transmembrane protein 242	729515	-0.128965	9.35338	-2.13926	0.0363862	0.228558	-3.88734
ILMN_1813938	CHCHD4	coiled-coil-helix-coiled-coil-helix domain containing 4	131474	0.195977	7.86113	2.13926	0.0363862	0.228558	-3.88734
ILMN_1764500	BRK1	BRICK1, SCAR/WAVE actin nucleating complex subunit	55845	-0.190677	10.4502	-2.13835	0.0364633	0.228906	-3.88906
ILMN_1711894	MYB	MYB proto-oncogene, transcription factor	4602	0.212819	7.77951	2.13777	0.0365123	0.229077	-3.89016
ILMN_1677376	CHD7	chromodomain helicase DNA binding protein 7	55636	0.191995	7.34758	2.13637	0.0366307	0.229351	-3.8928
ILMN_2109994	RAB4B	RAB4B, member RAS oncogene family	53916	0.149043	8.31877	2.13623	0.0366426	0.229351	-3.89306
ILMN_1804738	MEFV	MEFV, pyrin innate immunity regulator	4210	0.172173	7.57016	2.13614	0.0366501	0.229351	-3.89323
ILMN_1658624	UBXN6	UBX domain protein 6	80700	-0.17461	9.40695	-2.136	0.0366622	0.229351	-3.8935
ILMN_1686573	DEFB1	defensin beta 1	1672	0.123214	6.86978	2.13595	0.0366665	0.229351	-3.89359
ILMN_3236928	LAMTOR2	late endosomal/lysosomal adaptor, MAPK and MTOR activator 2	28956	0.125782	11.7268	2.13571	0.0366866	0.229351	-3.89404
ILMN_1690122	CRKL	CRK like proto-oncogene, adaptor protein	1399	-0.123788	9.98438	-2.13512	0.0367372	0.229429	-3.89516
ILMN_2053281	L3HYPDH	trans-L-3-hydroxyproline dehydratase	112849	0.098348	6.87522	2.13506	0.0367426	0.229429	-3.89528
ILMN_1687410	OSBPL11	oxysterol binding protein like 11	114885	0.105996	7.08577	2.13452	0.0367879	0.229576	-3.89629
ILMN_1728742	FAXDC2	fatty acid hydroxylase domain containing 2	10826	-0.29046	7.97106	-2.13415	0.0368194	0.229636	-3.89698
ILMN_1704290	SPTLC2	serine palmitoyltransferase long chain base subunit 2	9517	0.173562	7.48847	2.13338	0.0368852	0.229793	-3.89844
ILMN_1653367	TAF12	TATA-box binding protein associated factor 12	6883	0.146951	8.5382	2.13335	0.0368881	0.229793	-3.8985
ILMN_2405628	TOP1MT	DNA topoisomerase I mitochondrial	116447	0.417623	8.61228	2.13304	0.0369141	0.229818	-3.89908
ILMN_2320964	ADAR	adenosine deaminase, RNA specific	103	0.169265	9.4701	2.13209	0.0369953	0.230053	-3.90087
ILMN_1718558	PARP12	poly(ADP-ribose) polymerase family member 12	64761	0.245874	9.16056	2.13188	0.0370138	0.230053	-3.90128
ILMN_1718907	TSHZ1	teashirt zinc finger homeobox 1	10194	-0.136794	7.98106	-2.13184	0.0370173	0.230053	-3.90135
ILMN_1690049	NGDN	neuroguidin	25983	-0.188366	8.41647	-2.13124	0.0370682	0.230234	-3.90247
ILMN_1718808	AKAP10	A-kinase anchoring protein 10	11216	0.11333	7.26364	2.12971	0.0372001	0.230917	-3.90536
ILMN_1801156	RLF	rearranged L-myc fusion	6018	-0.206706	8.05617	-2.12924	0.0372402	0.231029	-3.90624
ILMN_2138435	MRPS27	mitochondrial ribosomal protein S27	23107	-0.108101	8.52927	-2.128	0.037347	0.231542	-3.90857
ILMN_1696622	SLC38A6	solute carrier family 38 member 6	145389	0.0880082	6.9525	2.1277	0.0373728	0.231542	-3.90914
ILMN_1686109	CCL23	C-C motif chemokine ligand 23	6368	-0.11703	6.94323	-2.12752	0.0373888	0.231542	-3.90948
ILMN_2311779	TMUB2	transmembrane and ubiquitin like domain containing 2	79089	-0.180159	9.33454	-2.12688	0.0374439	0.231747	-3.91068
ILMN_1792075	CD22	CD22 molecule	933	0.117548	6.85153	2.12564	0.0375515	0.232277	-3.91302
ILMN_2402106	KIR2DL3	killer cell immunoglobulin like receptor, two Ig domains and long cytoplasmic tail 3	3804	-0.123839	6.74266	-2.12514	0.0375945	0.232406	-3.91395
ILMN_2344850	VPS26A	VPS26, retromer complex component A	9559	-0.263457	9.71847	-2.12404	0.0376897	0.232577	-3.91601
ILMN_1804629	TPK1	thiamin pyrophosphokinase 1	27010	-0.135635	9.34992	-2.12399	0.0376941	0.232577	-3.9161
ILMN_3269719	ARAP1	ArfGAP with RhoGAP domain, ankyrin repeat and PH domain 1	116985	0.153822	8.82661	2.12378	0.0377123	0.232577	-3.9165
ILMN_1766185	AXIN1	axin 1	8312	-0.151172	8.80494	-2.12366	0.0377235	0.232577	-3.91674
ILMN_2266309	CEPT1	choline/ethanolamine phosphotransferase 1	10390	0.0931172	6.8308	2.12345	0.0377414	0.232577	-3.91713
ILMN_1798346	KIAA1468	KIAA1468	57614	-0.120874	8.37872	-2.1233	0.0377545	0.232577	-3.91741
ILMN_1723729	RSL1D1	ribosomal L1 domain containing 1	26156	-0.12622	10.5207	-2.12274	0.0378035	0.232742	-3.91847
ILMN_1747195	PSMB8	proteasome subunit beta 8	5696	0.165207	9.9064	2.12134	0.0379255	0.233357	-3.92109
ILMN_1679614	SGSM3	small G protein signaling modulator 3	27352	0.0936675	7.41728	2.1209	0.037964	0.233457	-3.92191
ILMN_1809484	TMOD3	tropomodulin 3	29766	0.0890618	7.09505	2.11988	0.0380534	0.23374	-3.92383
ILMN_1712705	RAB40C	RAB40C, member RAS oncogene family	57799	-0.144681	9.99808	-2.11987	0.0380543	0.23374	-3.92385
ILMN_1667594	KLF10	Kruppel like factor 10	7071	0.206091	7.55907	2.11901	0.0381296	0.234066	-3.92545
ILMN_2307455	UBE2A	ubiquitin conjugating enzyme E2 A	7319	0.119816	9.70848	2.1184	0.0381831	0.234161	-3.92659
ILMN_1781987	CDK5	cyclin dependent kinase 5	1020	0.107191	7.86325	2.11833	0.0381895	0.234161	-3.92673
ILMN_1702501	RPS6KA2	ribosomal protein S6 kinase A2	6196	-0.0983941	7.06002	-2.11799	0.0382191	0.234206	-3.92736
ILMN_1691803	KIR2DS2	killer cell immunoglobulin like receptor, two Ig domains and short cytoplasmic tail 2	100132285	-0.157026	6.94678	-2.11764	0.0382506	0.234263	-3.92803
ILMN_1746686	POLR1C	RNA polymerase I and III subunit C	9533	-0.167804	8.72904	-2.11634	0.0383652	0.234696	-3.93047
ILMN_1664051	SEC22C	SEC22 homolog C, vesicle trafficking protein	9117	0.0988513	7.80206	2.11633	0.0383659	0.234696	-3.93048
ILMN_1756767	EIF5B	eukaryotic translation initiation factor 5B	9669	0.0899493	7.02017	2.11565	0.038426	0.234796	-3.93175
ILMN_1662741	LPAR2	lysophosphatidic acid receptor 2	9170	-0.172808	9.82725	-2.11564	0.0384268	0.234796	-3.93177
ILMN_2243553	ZNF275	zinc finger protein 275	10838	-0.110956	7.47791	-2.11506	0.0384786	0.234934	-3.93287
ILMN_1735155	GLB1	galactosidase beta 1	2720	0.168886	10.3885	2.11488	0.038494	0.234934	-3.93319
ILMN_1793220	GART	phosphoribosylglycinamide formyltransferase, phosphoribosylglycinamide synthetase, phosphoribosylaminoimidazole synthetase	2618	0.0987644	7.29923	2.114	0.0385724	0.235276	-3.93484
ILMN_2170515	NTMT1	N-terminal Xaa-Pro-Lys N-methyltransferase 1	28989	-0.104261	7.91616	-2.11317	0.0386457	0.235377	-3.93639
ILMN_1687625	MUCL3	mucin like 3	135656	0.116672	6.98526	2.11298	0.0386631	0.235377	-3.93675
ILMN_2356031	RNF121	ring finger protein 121	55298	0.105513	7.9569	2.11297	0.0386634	0.235377	-3.93676
ILMN_1691090	MPV17	MPV17, mitochondrial inner membrane protein	4358	0.117178	9.56242	2.11277	0.0386818	0.235377	-3.93715
ILMN_1730611	RTN4	reticulon 4	57142	0.113379	12.0735	2.11255	0.0387007	0.235377	-3.93755
ILMN_1775327	PKM	pyruvate kinase M1/2	5315	0.137935	9.32401	2.11198	0.0387516	0.235551	-3.93861
ILMN_2326512	CASP1	caspase 1	834	0.17908	11.6831	2.10967	0.0389579	0.236514	-3.94293
ILMN_1666706	DAP3	death associated protein 3	7818	-0.0883724	7.2981	-2.10947	0.0389763	0.236514	-3.94331
ILMN_2248589	DHX40	DEAH-box helicase 40	79665	-0.169606	9.25476	-2.10945	0.0389775	0.236514	-3.94334
ILMN_1805992	SHTN1	shootin 1	57698	0.247684	10.2829	2.10846	0.0390661	0.236675	-3.94518
ILMN_1808299	IQSEC1	IQ motif and Sec7 domain 1	9922	-0.270857	9.82439	-2.10824	0.0390862	0.236675	-3.9456
ILMN_2402341	MAPK3	mitogen-activated protein kinase 3	5595	0.137322	9.61884	2.10799	0.0391083	0.236675	-3.94606
ILMN_1785113	MUT	methylmalonyl-CoA mutase	4594	0.11804	7.69751	2.10776	0.0391294	0.236675	-3.9465
ILMN_1690761	SURF4	surfeit 4	6836	0.106467	9.56903	2.10767	0.0391374	0.236675	-3.94667
ILMN_1692742	DENND3	DENN domain containing 3	22898	-0.150356	8.55985	-2.10764	0.0391399	0.236675	-3.94672
ILMN_1698213	RBM3	RNA binding motif protein 3	5935	-0.172466	10.2134	-2.10741	0.0391612	0.236675	-3.94716
ILMN_1669888	CSTA	cystatin A	1475	-0.169313	8.75192	-2.1071	0.039189	0.236707	-3.94774
ILMN_1714397	CRYL1	crystallin lambda 1	51084	-0.115922	8.2243	-2.10541	0.0393406	0.237406	-3.95087
ILMN_2190598	FGD6	FYVE, RhoGEF and PH domain containing 6	55785	-0.116735	7.27449	-2.10518	0.0393616	0.237406	-3.95131
ILMN_3229340	SNX18	sorting nexin 18	112574	-0.0932031	6.9751	-2.10506	0.0393723	0.237406	-3.95153
ILMN_1652749	ERF	ETS2 repressor factor	2077	-0.133571	7.68658	-2.10432	0.0394397	0.237558	-3.95292
ILMN_1685574	TSC22D2	TSC22 domain family member 2	9819	-0.206284	8.29445	-2.10428	0.0394427	0.237558	-3.95298
ILMN_2381138	SEH1L	SEH1 like nucleoporin	81929	0.110665	7.47469	2.10388	0.0394792	0.237642	-3.95373
ILMN_1742250	CCNH	cyclin H	902	0.137142	8.22305	2.10224	0.0396282	0.238403	-3.95679
ILMN_1653856	UBASH3B	ubiquitin associated and SH3 domain containing B	84959	0.181102	8.26194	2.10101	0.0397403	0.238917	-3.95908
ILMN_1701169	HP1BP3	heterochromatin protein 1 binding protein 3	50809	-0.0908117	7.62567	-2.10074	0.0397642	0.238917	-3.95957
ILMN_1748916	TIMM21	translocase of inner mitochondrial membrane 21	29090	0.0918041	7.5055	2.10055	0.0397817	0.238917	-3.95993
ILMN_1772369	PDHA1	pyruvate dehydrogenase E1 alpha 1 subunit	5160	0.126555	8.56988	2.09956	0.0398723	0.238969	-3.96178
ILMN_1703617	AHSA1	activator of HSP90 ATPase activity 1	10598	0.218025	8.26535	2.09954	0.0398736	0.238969	-3.9618
ILMN_1705266	RELA	RELA proto-oncogene, NF-kB subunit	5970	0.101975	7.90735	2.0994	0.0398865	0.238969	-3.96207
ILMN_1699208	NAP1L1	nucleosome assembly protein 1 like 1	4673	-0.161296	10.0399	-2.0993	0.0398964	0.238969	-3.96227
ILMN_1865764	ZMAT3	zinc finger matrin-type 3	64393	-0.160414	8.8157	-2.09921	0.0399039	0.238969	-3.96242
ILMN_1757317	LARS	leucyl-tRNA synthetase	51520	0.182061	8.24662	2.09886	0.0399365	0.239029	-3.96308
ILMN_1682494	RSRC1	arginine and serine rich coiled-coil 1	51319	0.112659	7.4805	2.09847	0.0399717	0.239104	-3.9638
ILMN_2413084	HSPA8	heat shock protein family A (Hsp70) member 8	3312	0.165152	11.4785	2.09795	0.0400197	0.239216	-3.96477
ILMN_1675062	MYL9	myosin light chain 9	10398	-0.247185	7.42908	-2.09777	0.0400358	0.239216	-3.9651
ILMN_1803180	PRDX6	peroxiredoxin 6	9588	-0.128607	11.1459	-2.09743	0.0400674	0.239269	-3.96574
ILMN_1666376	TRIM56	tripartite motif containing 56	81844	0.102035	7.17167	2.09558	0.0402369	0.240145	-3.96916
ILMN_1721842	RYBP	RING1 and YY1 binding protein	23429	-0.373776	8.52904	-2.09423	0.0403618	0.240754	-3.97168
ILMN_1733443	SULT1B1	sulfotransferase family 1B member 1	27284	0.102628	7.03836	2.09389	0.0403928	0.240779	-3.9723
ILMN_1795911	TTC37	tetratricopeptide repeat domain 37	9652	0.149949	8.43724	2.09358	0.0404217	0.240779	-3.97288
ILMN_2151056	BORCS7	BLOC-1 related complex subunit 7	119032	-0.157388	9.41923	-2.09344	0.0404346	0.240779	-3.97314
ILMN_1714401	SNX27	sorting nexin family member 27	81609	0.260504	10.2623	2.09253	0.040519	0.241145	-3.97483
ILMN_1778013	PDPR	pyruvate dehydrogenase phosphatase regulatory subunit	55066	-0.202787	7.81109	-2.09095	0.0406653	0.241762	-3.97776
ILMN_1857915	SMIM30	small integral membrane protein 30	401397	0.178831	9.09302	2.09089	0.0406711	0.241762	-3.97787
ILMN_1811171	GPR132	G protein-coupled receptor 132	29933	-0.23276	7.90365	-2.09067	0.0406916	0.241762	-3.97828
ILMN_2308689	AGBL5	ATP/GTP binding protein like 5	60509	-0.114859	7.74508	-2.08982	0.0407702	0.242093	-3.97985
ILMN_1805826	BIVM	basic, immunoglobulin-like variable motif containing	54841	0.0652284	6.88462	2.08929	0.0408197	0.24225	-3.98083
ILMN_1767422	POLR1D	RNA polymerase I and III subunit D	51082	-0.12372	11.8117	-2.08851	0.0408925	0.242546	-3.98228
ILMN_1765493	SHKBP1	SH3KBP1 binding protein 1	92799	0.120306	9.01584	2.08815	0.0409262	0.242609	-3.98294
ILMN_2188722	GLS	glutaminase	2744	0.111699	7.11938	2.08728	0.0410079	0.242641	-3.98456
ILMN_1656287	SPOCK2	SPARC (osteonectin), cwcv and kazal like domains proteoglycan 2	9806	-0.502319	7.87664	-2.08714	0.0410204	0.242641	-3.98481
ILMN_1709894	CLPX	caseinolytic mitochondrial matrix peptidase chaperone subunit	10845	-0.1403	8.16523	-2.0871	0.0410245	0.242641	-3.98489
ILMN_1691001	RTN3	reticulon 3	10313	0.104622	6.84181	2.08706	0.0410286	0.242641	-3.98497
ILMN_1775373	CMTM5	CKLF like MARVEL transmembrane domain containing 5	116173	-0.305162	7.87913	-2.08686	0.0410468	0.242641	-3.98533
ILMN_1791728	SLC25A25	solute carrier family 25 member 25	114789	-0.186263	9.37749	-2.08618	0.0411103	0.242881	-3.98658
ILMN_1722781	EGR3	early growth response 3	1960	0.420396	7.92594	2.08562	0.0411631	0.242968	-3.98762
ILMN_1799815	XYLT2	xylosyltransferase 2	64132	0.163841	8.5016	2.08554	0.0411713	0.242968	-3.98778
ILMN_1673936	KHSRP	KH-type splicing regulatory protein	8570	0.106278	8.81622	2.08468	0.041252	0.243244	-3.98937
ILMN_1798164	PHF3	PHD finger protein 3	23469	-0.142242	9.99939	-2.08435	0.041283	0.243244	-3.98998
ILMN_1713990	TRIP6	thyroid hormone receptor interactor 6	7205	0.136229	7.77571	2.08398	0.0413179	0.243244	-3.99066
ILMN_3307772	PACSIN2	protein kinase C and casein kinase substrate in neurons 2	11252	0.0922784	7.71536	2.08394	0.0413216	0.243244	-3.99074
ILMN_2405592	EMC6	ER membrane protein complex subunit 6	83460	-0.102639	8.48588	-2.08381	0.0413335	0.243244	-3.99097
ILMN_1752793	SAP18	Sin3A associated protein 18	10284	0.155742	7.75452	2.08302	0.0414076	0.243544	-3.99242
ILMN_2281502	DHRS9	dehydrogenase/reductase 9	10170	0.408372	7.72135	2.0818	0.0415233	0.243728	-3.99469
ILMN_2380163	PTPRF	protein tyrosine phosphatase, receptor type F	5792	-0.0821569	6.75293	-2.08163	0.0415393	0.243728	-3.995
ILMN_1683678	SPATS2L	spermatogenesis associated serine rich 2 like	26010	0.172566	7.47216	2.08146	0.0415555	0.243728	-3.99531
ILMN_1741917	OSCAR	osteoclast associated, immunoglobulin-like receptor	126014	0.292405	9.78645	2.0811	0.0415898	0.243728	-3.99598
ILMN_2059535	PPM1F	protein phosphatase, Mg2+/Mn2+ dependent 1F	9647	-0.131709	11.5596	-2.08099	0.0415996	0.243728	-3.99617
ILMN_2228873	STARD3NL	STARD3 N-terminal like	83930	0.132556	8.56739	2.08082	0.0416166	0.243728	-3.9965
ILMN_1688322	ADIPOR1	adiponectin receptor 1	51094	-0.167786	10.2853	-2.08052	0.0416444	0.243728	-3.99704
ILMN_1697529	RNF10	ring finger protein 10	9921	-0.204223	9.19265	-2.08028	0.0416675	0.243728	-3.99749
ILMN_3243142	KAT2B	lysine acetyltransferase 2B	8850	0.174516	10.026	2.08019	0.0416758	0.243728	-3.99765
ILMN_2401769	PHF14	PHD finger protein 14	9678	0.110591	7.33067	2.08015	0.04168	0.243728	-3.99774
ILMN_1733245	KIR3DL1	killer cell immunoglobulin like receptor, three Ig domains and long cytoplasmic tail 1	3811	-0.0922727	6.79066	-2.07984	0.0417093	0.243728	-3.99831
ILMN_1754842	DLGAP4	DLG associated protein 4	22839	0.128432	7.84065	2.07962	0.0417303	0.243728	-3.99871
ILMN_1651278	SNIP1	Smad nuclear interacting protein 1	79753	-0.288175	9.43963	-2.07952	0.0417397	0.243728	-3.9989
ILMN_1680390	GCNT2	glucosaminyl (N-acetyl) transferase 2 (I blood group)	2651	0.172021	7.57255	2.07701	0.0419783	0.244957	-4.00351
ILMN_1739805	NDE1	nudE neurodevelopment protein 1	54820	-0.15484	8.61227	-2.0765	0.042027	0.244957	-4.00445
ILMN_1721704	FNTA	farnesyltransferase, CAAX box, alpha	2339	0.16402	9.6304	2.07617	0.0420594	0.244957	-4.00508
ILMN_1696974	ANG	angiogenin	283	0.214629	8.01609	2.07599	0.0420765	0.244957	-4.0054
ILMN_1713668	DISC1	DISC1 scaffold protein	27185	0.216824	8.36965	2.07568	0.0421064	0.244957	-4.00598
ILMN_2231911	AUH	AU RNA binding methylglutaconyl-CoA hydratase	549	0.11063	7.28459	2.07562	0.0421115	0.244957	-4.00608
ILMN_2329834	RBM12	RNA binding motif protein 12	10137	-0.163516	8.53284	-2.07554	0.0421191	0.244957	-4.00622
ILMN_2389810	ATP11C	ATPase phospholipid transporting 11C	286410	0.0776669	6.9104	2.07536	0.0421362	0.244957	-4.00655
ILMN_1795715	DPYD	dihydropyrimidine dehydrogenase	1806	0.28299	8.73331	2.07493	0.0421776	0.245063	-4.00735
ILMN_1773741	GOLGA5	golgin A5	9950	0.14823	8.26632	2.07422	0.042246	0.245325	-4.00866
ILMN_2398274	PYCARD	PYD and CARD domain containing	29108	0.167126	8.75368	2.07257	0.0424044	0.246109	-4.01169
ILMN_2370685	SMIM29	small integral membrane protein 29	221491	0.0856532	7.65231	2.07154	0.0425041	0.246552	-4.01359
ILMN_1853876	TMEM64	transmembrane protein 64	169200	-0.141624	7.58269	-2.07026	0.0426276	0.247132	-4.01594
ILMN_1742889	WDR77	WD repeat domain 77	79084	0.080801	7.46149	2.06991	0.0426614	0.247173	-4.01658
ILMN_2237746	ING3	inhibitor of growth family member 3	54556	-0.170347	9.00609	-2.06954	0.0426976	0.247173	-4.01727
ILMN_1672004	TOB1	transducer of ERBB2, 1	10140	-0.253845	9.23662	-2.06946	0.0427051	0.247173	-4.01741
ILMN_3233388	RELL1	RELT like 1	768211	-0.179233	8.09463	-2.06823	0.0428245	0.247728	-4.01967
ILMN_1748018	GORASP2	golgi reassembly stacking protein 2	26003	0.169568	8.2731	2.0675	0.0428954	0.247871	-4.02101
ILMN_3225591	RPL14	ribosomal protein L14	9045	-0.119789	11.4761	-2.06749	0.0428962	0.247871	-4.02102
ILMN_1695991	COLQ	collagen like tail subunit of asymmetric acetylcholinesterase	8292	-0.0925362	7.10526	-2.0666	0.0429828	0.24814	-4.02265
ILMN_1743340	CHST14	carbohydrate sulfotransferase 14	113189	0.0937649	7.14541	2.06606	0.0430364	0.24814	-4.02366
ILMN_1728984	PA2G4	proliferation-associated 2G4	5036	0.117052	9.51472	2.066	0.0430416	0.24814	-4.02376
ILMN_1688178	RRP7A	ribosomal RNA processing 7 homolog A	27341	0.216536	9.08513	2.06564	0.0430769	0.24814	-4.02442
ILMN_1800311	HSF2	heat shock transcription factor 2	3298	-0.132584	7.41377	-2.0656	0.0430808	0.24814	-4.0245
ILMN_2392569	FPR2	formyl peptide receptor 2	2358	0.298178	8.25196	2.06557	0.0430841	0.24814	-4.02456
ILMN_1731596	ARPIN	actin related protein 2/3 complex inhibitor	348110	-0.0998358	7.14596	-2.06495	0.043144	0.248349	-4.02568
ILMN_2199284	ANAPC7	anaphase promoting complex subunit 7	51434	0.0851422	6.89377	2.06442	0.0431966	0.248481	-4.02667
ILMN_2377669	CD247	CD247 molecule	919	-0.774103	9.10457	-2.06424	0.043214	0.248481	-4.02699
ILMN_1779492	SMURF1	SMAD specific E3 ubiquitin protein ligase 1	57154	-0.0830543	6.92174	-2.06372	0.0432645	0.248635	-4.02794
ILMN_1751984	PRKAG1	protein kinase AMP-activated non-catalytic subunit gamma 1	5571	0.0918204	8.2633	2.06087	0.0435451	0.250111	-4.03316
ILMN_1744113	SCNM1	sodium channel modifier 1	79005	0.215575	7.4091	2.0603	0.0436015	0.250299	-4.03421
ILMN_1780382	SPCS2	signal peptidase complex subunit 2	9789	0.195524	9.21194	2.05991	0.0436395	0.25038	-4.03491
ILMN_2400500	CERS2	ceramide synthase 2	29956	0.138672	9.2998	2.05962	0.0436684	0.25041	-4.03545
ILMN_1694780	GCHFR	GTP cyclohydrolase I feedback regulator	2644	-0.134302	8.97665	-2.05928	0.0437023	0.250455	-4.03608
ILMN_1728106	TNF	tumor necrosis factor	7124	-0.516284	10.5526	-2.05885	0.0437444	0.250455	-4.03685
ILMN_3241692	MICA	MHC class I polypeptide-related sequence A	100507436	-0.135546	7.55519	-2.05879	0.0437501	0.250455	-4.03696
ILMN_1657022	NUS1	NUS1 dehydrodolichyl diphosphate synthase subunit	116150	0.0743382	7.0267	2.05819	0.0438098	0.250455	-4.03806
ILMN_1683044	PPP1R2	protein phosphatase 1 regulatory inhibitor subunit 2	5504	-0.15759	10.228	-2.05806	0.043823	0.250455	-4.0383
ILMN_1786920	KDM5A	lysine demethylase 5A	5927	-0.149572	9.32129	-2.05792	0.0438371	0.250455	-4.03856
ILMN_1798254	ACTR10	actin related protein 10 homolog	55860	0.141659	9.32331	2.0577	0.0438589	0.250455	-4.03897
ILMN_1811264	CCDC32	coiled-coil domain containing 32	90416	0.14251	9.30439	2.05748	0.0438799	0.250455	-4.03935
ILMN_2331231	TNFRSF6B	TNF receptor superfamily member 6b	8771	-0.108074	7.11395	-2.05738	0.0438902	0.250455	-4.03954
ILMN_2094396	LRRC8C	leucine rich repeat containing 8 VRAC subunit C	84230	0.186193	7.83889	2.05691	0.0439365	0.250478	-4.0404
ILMN_1724493	LYSMD2	LysM domain containing 2	256586	0.238442	9.42271	2.05686	0.0439418	0.250478	-4.04049
ILMN_1733050	SEC31B	SEC31 homolog B, COPII coat complex component	25956	-0.0941821	7.06373	-2.0565	0.0439782	0.25055	-4.04116
ILMN_1770922	TMEM45A	transmembrane protein 45A	55076	-0.0927971	6.82458	-2.05546	0.0440815	0.251003	-4.04306
ILMN_2272074	TROVE2	TROVE domain family member 2	6738	-0.1445	7.6746	-2.0547	0.0441568	0.251295	-4.04444
ILMN_1730077	RPUSD2	RNA pseudouridylate synthase domain containing 2	27079	-0.153449	7.91274	-2.05083	0.0445451	0.253319	-4.05151
ILMN_2128770	CDR2L	cerebellar degeneration related protein 2 like	30850	-0.100361	6.95031	-2.0504	0.0445876	0.253319	-4.05228
ILMN_1815759	CTDP1	CTD phosphatase subunit 1	9150	0.0906023	7.60047	2.05022	0.044606	0.253319	-4.05261
ILMN_2173975	RTP4	receptor transporter protein 4	64108	0.0929628	7.19501	2.0502	0.0446085	0.253319	-4.05266
ILMN_1749014	ACLY	ATP citrate lyase	47	0.178907	8.75929	2.04976	0.0446521	0.25343	-4.05345
ILMN_1726873	TPCN2	two pore segment channel 2	219931	-0.13078	8.33956	-2.04885	0.0447438	0.253813	-4.0551
ILMN_1745217	KANSL3	KAT8 regulatory NSL complex subunit 3	55683	-0.130182	8.78995	-2.04815	0.0448146	0.254078	-4.05638
ILMN_1793990	ID2	inhibitor of DNA binding 2	3398	-0.259659	11.7312	-2.04564	0.0450688	0.255251	-4.06094
ILMN_1727390	ATPAF2	ATP synthase mitochondrial F1 complex assembly factor 2	91647	0.0955327	7.16797	2.04563	0.0450699	0.255251	-4.06096
ILMN_2117623	PLXNC1	plexin C1	10154	0.111047	7.34063	2.04423	0.0452122	0.255916	-4.06351
ILMN_1701940	MIGA2	mitoguardin 2	84895	-0.0915312	7.66968	-2.04387	0.0452495	0.255916	-4.06417
ILMN_1686367	HSPA8	heat shock protein family A (Hsp70) member 8	3312	0.150692	11.5543	2.04376	0.0452602	0.255916	-4.06436
ILMN_1654398	RGL1	ral guanine nucleotide dissociation stimulator like 1	23179	0.214819	7.5343	2.0432	0.0453173	0.256101	-4.06538
ILMN_1804150	HIBADH	3-hydroxyisobutyrate dehydrogenase	11112	-0.142756	8.80653	-2.04257	0.0453817	0.256328	-4.06652
ILMN_1668027	NDUFB4	NADH:ubiquinone oxidoreductase subunit B4	4710	-0.159588	7.35122	-2.04211	0.0454286	0.256331	-4.06736
ILMN_1695432	TPST2	tyrosylprotein sulfotransferase 2	8459	0.220299	9.54909	2.04209	0.045431	0.256331	-4.0674
ILMN_2227011	ACSBG1	acyl-CoA synthetase bubblegum family member 1	23205	-0.18948	7.30368	-2.04064	0.0455793	0.25703	-4.07003
ILMN_2347888	LARP4	La ribonucleoprotein domain family member 4	113251	0.0661707	6.81516	2.03985	0.0456601	0.257234	-4.07146
ILMN_1722774	VPS72	vacuolar protein sorting 72 homolog	6944	0.12735	7.43478	2.03981	0.0456642	0.257234	-4.07153
ILMN_1729868	SPRYD4	SPRY domain containing 4	283377	0.10123	7.0319	2.0394	0.045707	0.257337	-4.07229
ILMN_2381899	OPTN	optineurin	10133	0.157123	7.14686	2.03896	0.0457518	0.257452	-4.07308
ILMN_2366634	PKM	pyruvate kinase M1/2	5315	0.122655	10.7102	2.03844	0.0458059	0.257611	-4.07403
ILMN_1655316	PSMC6	proteasome 26S subunit, ATPase 6	5706	0.177541	9.24886	2.03821	0.0458291	0.257611	-4.07444
ILMN_1670901	COX10	COX10, heme A:farnesyltransferase cytochrome c oxidase assembly factor	1352	0.174328	8.02959	2.03668	0.0459873	0.258264	-4.07721
ILMN_1808591	UBE2S	ubiquitin conjugating enzyme E2 S	27338	0.134141	9.24101	2.03642	0.046014	0.258264	-4.07768
ILMN_1688534	EIF2B5	eukaryotic translation initiation factor 2B subunit epsilon	8893	-0.115893	8.33468	-2.03637	0.0460188	0.258264	-4.07777
ILMN_1708619	SEH1L	SEH1 like nucleoporin	81929	0.100158	7.40106	2.03559	0.0460996	0.258368	-4.07918
ILMN_3225843	PCNP	PEST proteolytic signal containing nuclear protein	57092	0.0909592	7.6356	2.03552	0.0461077	0.258368	-4.07932
ILMN_3298167	ZSWIM7	zinc finger SWIM-type containing 7	125150	-0.354138	8.36241	-2.03541	0.0461182	0.258368	-4.07951
ILMN_1658071	ATP1B1	ATPase Na+/K+ transporting subunit beta 1	481	-0.234295	7.7586	-2.03525	0.0461354	0.258368	-4.07981
ILMN_1784766	MCM3AP	minichromosome maintenance complex component 3 associated protein	8888	0.102034	9.02058	2.03477	0.0461851	0.258391	-4.08067
ILMN_2366334	FERMT3	fermitin family member 3	83706	0.138828	9.65532	2.03474	0.0461885	0.258391	-4.08073
ILMN_2101526	GGCT	gamma-glutamylcyclotransferase	79017	0.156053	8.26889	2.03414	0.0462506	0.258601	-4.08182
ILMN_2373010	TMEM70	transmembrane protein 70	54968	0.124283	7.26878	2.03379	0.0462864	0.258628	-4.08244
ILMN_1717934	SYT11	synaptotagmin 11	23208	-0.152226	9.16177	-2.03362	0.0463046	0.258628	-4.08276
ILMN_2367710	PKN1	protein kinase N1	5585	-0.152423	8.35103	-2.03212	0.0464607	0.259363	-4.08547
ILMN_1807535	YWHAE	tyrosine 3-monooxygenase/tryptophan 5-monooxygenase activation protein epsilon	7531	0.0836876	7.21683	2.03147	0.0465289	0.259606	-4.08665
ILMN_2133675	SGSH	N-sulfoglucosamine sulfohydrolase	6448	-0.173964	10.1541	-2.03085	0.0465936	0.259829	-4.08777
ILMN_2285112	FBXO11	F-box protein 11	80204	-0.177394	10.3625	-2.03042	0.0466384	0.259941	-4.08854
ILMN_1785919	TMEM191C	transmembrane protein 191C	645426	0.0836209	7.24187	2.02965	0.0467185	0.260139	-4.08993
ILMN_1684836	AKAP12	A-kinase anchoring protein 12	9590	0.096409	6.88004	2.02945	0.04674	0.260139	-4.0903
ILMN_1728605	TTC3	tetratricopeptide repeat domain 3	7267	-0.129108	10.2273	-2.02915	0.0467714	0.260139	-4.09084
ILMN_2363634	ADHFE1	alcohol dehydrogenase, iron containing 1	137872	-0.107881	7.22014	-2.02908	0.0467784	0.260139	-4.09096
ILMN_1712455	RBM4	RNA binding motif protein 4	5936	0.092486	8.64299	2.02841	0.046849	0.260139	-4.09217
ILMN_1762134	ECHDC1	ethylmalonyl-CoA decarboxylase 1	55862	-0.0685042	6.83839	-2.02826	0.0468643	0.260139	-4.09244
ILMN_1730504	AGPAT4	1-acylglycerol-3-phosphate O-acyltransferase 4	56895	-0.175348	7.67504	-2.02825	0.046866	0.260139	-4.09246
ILMN_1719097	RMC1	regulator of MON1-CCZ1	29919	-0.129159	9.56965	-2.02819	0.0468715	0.260139	-4.09256
ILMN_2165753	HLA-A	major histocompatibility complex, class I, A	3105	-1.47912	10.8669	-2.02748	0.0469462	0.260291	-4.09384
ILMN_1669362	IGFBP6	insulin like growth factor binding protein 6	3489	-0.120948	6.85304	-2.0273	0.0469652	0.260291	-4.09417
ILMN_2356672	EIF2B4	eukaryotic translation initiation factor 2B subunit delta	8890	0.17797	9.15317	2.02717	0.046979	0.260291	-4.09441
ILMN_2181125	NAPB	NSF attachment protein beta	63908	-0.143269	7.80375	-2.02684	0.0470136	0.260291	-4.095
ILMN_1778377	ERGIC1	endoplasmic reticulum-golgi intermediate compartment 1	57222	-0.121436	7.48643	-2.02676	0.0470223	0.260291	-4.09515
ILMN_1707804	SULT1A4	sulfotransferase family 1A member 4	445329	0.164667	8.9393	2.02629	0.0470719	0.260303	-4.09599
ILMN_1748614	RELT	RELT, TNF receptor	84957	-0.198691	7.97347	-2.02627	0.047074	0.260303	-4.09603
ILMN_1711828	ANKRD10	ankyrin repeat domain 10	55608	0.107471	7.27799	2.02536	0.0471701	0.260558	-4.09767
ILMN_3253456	FNDC3B	fibronectin type III domain containing 3B	64778	0.142067	9.01211	2.02531	0.0471754	0.260558	-4.09776
ILMN_1766505	COMMD10	COMM domain containing 10	51397	0.216	8.22379	2.02491	0.0472179	0.260558	-4.09849
ILMN_1783337	DECR2	2,4-dienoyl-CoA reductase 2	26063	-0.0951508	7.53781	-2.0249	0.0472191	0.260558	-4.09851
ILMN_3250899	SULT1A4	sulfotransferase family 1A member 4	445329	0.152997	8.1819	2.02438	0.0472736	0.260723	-4.09944
ILMN_1699651	IL6	interleukin 6	3569	-1.06676	9.24823	-2.02408	0.0473057	0.260763	-4.09998
ILMN_1806713	ZNF18	zinc finger protein 18	7566	-0.113561	7.91947	-2.02358	0.0473588	0.260882	-4.10089
ILMN_2181363	UBE3C	ubiquitin protein ligase E3C	9690	0.210457	9.34572	2.02341	0.0473768	0.260882	-4.10119
ILMN_1703791	ANXA7	annexin A7	310	-0.10332	10.8147	-2.02267	0.0474545	0.261173	-4.10251
ILMN_2387285	MSL3	MSL complex subunit 3	10943	0.110454	7.93427	2.02238	0.0474853	0.261206	-4.10303
ILMN_1705907	NUP153	nucleoporin 153	9972	-0.161301	8.30817	-2.02205	0.0475204	0.261263	-4.10363
ILMN_2313074	DEDD	death effector domain containing	9191	-0.104533	9.84886	-2.02181	0.0475466	0.26127	-4.10407
ILMN_1657095	STARD3	StAR related lipid transfer domain containing 3	10948	0.0850192	8.07623	2.02129	0.0476021	0.261387	-4.10501
ILMN_1671478	CKB	creatine kinase B	1152	-0.21998	7.49678	-2.02114	0.0476173	0.261387	-4.10527
ILMN_1716704	NLRC5	NLR family CARD domain containing 5	84166	0.0943498	7.39472	2.02073	0.0476613	0.261492	-4.10601
ILMN_2403965	TXNDC5	thioredoxin domain containing 5	81567	0.341231	7.93565	2.02024	0.0477136	0.261541	-4.10689
ILMN_3275575	BCR	BCR, RhoGEF and GTPase activating protein	613	-0.116744	8.19467	-2.02018	0.0477199	0.261541	-4.107
ILMN_1793673	ZNF766	zinc finger protein 766	90321	-0.084421	7.53596	-2.01984	0.0477565	0.261594	-4.10762
ILMN_1724070	MAP3K14	mitogen-activated protein kinase kinase kinase 14	9020	-0.110898	7.79255	-2.01963	0.0477793	0.261594	-4.108
ILMN_1663616	DNAJC7	DnaJ heat shock protein family (Hsp40) member C7	7266	0.142564	9.11583	2.01907	0.0478382	0.261752	-4.10899
ILMN_1676393	ATP5MC1	ATP synthase membrane subunit c locus 1	516	0.11288	9.96643	2.01889	0.0478578	0.261752	-4.10932
ILMN_1665357	EPS15	epidermal growth factor receptor pathway substrate 15	2060	0.193587	7.97947	2.01844	0.0479061	0.261811	-4.11013
ILMN_1741156	ARMCX5	armadillo repeat containing, X-linked 5	64860	-0.0890184	7.21666	-2.01833	0.0479182	0.261811	-4.11034
ILMN_2314007	TCF12	transcription factor 12	6938	0.0982533	7.22205	2.01777	0.047978	0.262001	-4.11134
ILMN_1726743	MRPS30	mitochondrial ribosomal protein S30	10884	-0.119494	9.48695	-2.01706	0.0480536	0.262278	-4.11261
ILMN_2056479	GLRX3	glutaredoxin 3	10539	0.105034	9.25393	2.01666	0.0480967	0.262378	-4.11333
ILMN_1745497	METTL25	methyltransferase like 25	84190	0.139944	7.56914	2.01635	0.0481305	0.262426	-4.11389
ILMN_1683175	RPP25L	ribonuclease P/MRP subunit p25 like	138716	0.171736	8.42825	2.01488	0.0482888	0.26303	-4.11653
ILMN_1687922	RP9	RP9, pre-mRNA splicing factor	6100	-0.186059	8.35241	-2.01485	0.0482913	0.26303	-4.11657
ILMN_2361478	PDLIM5	PDZ and LIM domain 5	10611	0.0640419	7.00628	2.0146	0.0483187	0.263044	-4.11703
ILMN_2044617	MTERF3	mitochondrial transcription termination factor 3	51001	0.136573	7.67931	2.01419	0.0483626	0.263146	-4.11776
ILMN_1687074	CDC14B	cell division cycle 14B	8555	-0.117222	6.93138	-2.0129	0.0485025	0.263764	-4.12008
ILMN_2405324	IFNLR1	interferon lambda receptor 1	163702	0.0804645	6.74885	2.01238	0.0485589	0.263764	-4.12102
ILMN_1735827	NISCH	nischarin	11188	0.115159	9.53075	2.01228	0.0485696	0.263764	-4.12119
ILMN_1669663	BCR	BCR, RhoGEF and GTPase activating protein	613	0.0853762	6.86609	2.01222	0.0485762	0.263764	-4.1213
ILMN_1712959	DUSP2	dual specificity phosphatase 2	1844	0.411417	9.92862	2.0116	0.0486431	0.263859	-4.12241
ILMN_1694213	PLEKHO1	pleckstrin homology domain containing O1	51177	-0.149657	10.824	-2.01159	0.0486438	0.263859	-4.12242
ILMN_1811957	CAMSAP1	calmodulin regulated spectrin associated protein 1	157922	-0.146222	8.28661	-2.01123	0.0486834	0.263893	-4.12307
ILMN_1728074	PHAX	phosphorylated adaptor for RNA export	51808	-0.135398	7.93171	-2.0107	0.048741	0.263893	-4.12403
ILMN_1752591	LEPROTL1	leptin receptor overlapping transcript like 1	23484	0.209954	8.03642	2.01054	0.048758	0.263893	-4.12431
ILMN_1784709	GNPDA1	glucosamine-6-phosphate deaminase 1	10007	0.204877	9.44262	2.01047	0.0487659	0.263893	-4.12443
ILMN_1849013	IL6ST	interleukin 6 signal transducer	3572	0.160758	8.37095	2.01038	0.0487754	0.263893	-4.12459
ILMN_1752333	SLC35E1	solute carrier family 35 member E1	79939	-0.119982	8.95591	-2.0089	0.0489371	0.264632	-4.12725
ILMN_1652006	SMC1A	structural maintenance of chromosomes 1A	8243	-0.0784485	7.135	-2.0086	0.0489695	0.264671	-4.12778
ILMN_1732705	HCFC1	host cell factor C1	3054	0.111206	10.1054	2.00826	0.0490071	0.264721	-4.1284
ILMN_1664698	UNC119	unc-119 lipid binding chaperone	9094	-0.131316	9.57229	-2.00804	0.049031	0.264721	-4.12879
ILMN_1788547	GCLM	glutamate-cysteine ligase modifier subunit	2730	0.0767345	7.2303	2.00783	0.049054	0.264721	-4.12917
ILMN_2230862	GYG1	glycogenin 1	2992	0.143853	10.5573	2.00747	0.0490924	0.264792	-4.1298
ILMN_1660551	CRAMP1	cramped chromatin regulator homolog 1	57585	-0.108269	7.50938	-2.00723	0.0491196	0.264803	-4.13024
ILMN_1756326	CKS2	CDC28 protein kinase regulatory subunit 2	1164	0.104607	7.41593	2.00665	0.0491824	0.26493	-4.13127
ILMN_1772486	ELF2	E74 like ETS transcription factor 2	1998	-0.107947	7.06641	-2.00636	0.0492142	0.26493	-4.13179
ILMN_1727389	CDC16	cell division cycle 16	8881	0.168424	8.78428	2.00629	0.0492224	0.26493	-4.13192
ILMN_2246882	SP140	SP140 nuclear body protein	11262	0.126875	7.68731	2.00609	0.0492437	0.26493	-4.13227
ILMN_2214603	PPP2R3C	protein phosphatase 2 regulatory subunit B''gamma	55012	0.175153	8.89871	2.00443	0.0494258	0.265774	-4.13523
ILMN_1687301	VCAN	versican	1462	0.156311	12.2701	2.0037	0.0495067	0.266034	-4.13655
ILMN_1671583	MKRN1	makorin ring finger protein 1	23608	-0.154413	11.9181	-2.00335	0.0495453	0.266034	-4.13717
ILMN_1771734	GMPS	guanine monophosphate synthase	8833	-0.103477	9.45427	-2.00331	0.0495498	0.266034	-4.13725
ILMN_1796669	PSEN1	presenilin 1	5663	0.10843	7.24478	2.00268	0.0496195	0.266176	-4.13837
ILMN_1751625	MS4A3	membrane spanning 4-domains A3	932	0.248989	7.1878	2.00261	0.0496269	0.266176	-4.13849
ILMN_1771841	FOSL1	FOS like 1, AP-1 transcription factor subunit	8061	0.311186	7.65255	2.00228	0.0496634	0.266229	-4.13908
ILMN_1771348	SDHAF3	succinate dehydrogenase complex assembly factor 3	57001	0.130978	7.78627	2.00206	0.0496873	0.266229	-4.13947
ILMN_3238560	IFI27L2	interferon alpha inducible protein 27 like 2	83982	0.123324	10.1185	2.00149	0.0497505	0.266421	-4.14049
ILMN_1685985	EEF1A1	eukaryotic translation elongation factor 1 alpha 1	1915	0.0663161	6.94791	2.00128	0.0497737	0.266421	-4.14086
ILMN_1773935	TMEM165	transmembrane protein 165	55858	0.156114	7.60919	2.00076	0.0498311	0.266593	-4.14179
ILMN_3234920	NPIPB15	nuclear pore complex interacting protein family member B15	440348	0.0783294	6.91901	1.99967	0.0499524	0.266953	-4.14374
ILMN_1780937	MUS81	MUS81 structure-specific endonuclease subunit	80198	0.111615	8.00392	1.99962	0.0499579	0.266953	-4.14383
ILMN_1728676	WASHC5	WASH complex subunit 5	9897	0.132265	9.19304	1.99947	0.0499744	0.266953	-4.1441
ILMN_1694596	FAR2	fatty acyl-CoA reductase 2	55711	0.109366	7.04402	1.99904	0.0500224	0.266979	-4.14487
ILMN_2128428	DAB2	DAB2, clathrin adaptor protein	1601	-0.217593	8.00983	-1.99878	0.0500509	0.266979	-4.14532
ILMN_1723004	CD72	CD72 molecule	971	0.107494	6.94774	1.99848	0.0500846	0.266979	-4.14586
ILMN_1663090	SON	SON DNA binding protein	6651	-0.177186	10.2925	-1.99833	0.0501005	0.266979	-4.14612
ILMN_3240117	AIDA	axin interactor, dorsalization associated	64853	0.213489	8.93651	1.99825	0.0501101	0.266979	-4.14627
ILMN_1734867	NR2C1	nuclear receptor subfamily 2 group C member 1	7181	-0.0969846	7.27352	-1.99787	0.0501522	0.266979	-4.14694
ILMN_2400372	SULT1A2	sulfotransferase family 1A member 2	6799	0.191386	9.5733	1.99783	0.0501568	0.266979	-4.14702
ILMN_2117323	PIK3C2B	phosphatidylinositol-4-phosphate 3-kinase catalytic subunit type 2 beta	5287	0.0773623	6.81785	1.9975	0.0501929	0.267036	-4.1476
ILMN_1761259	EXT2	exostosin glycosyltransferase 2	2132	0.11312	7.67323	1.99655	0.050299	0.267346	-4.14929
ILMN_1752111	SMARCAL1	SWI/SNF related, matrix associated, actin dependent regulator of chromatin, subfamily a like 1	50485	0.15367	7.6559	1.99653	0.0503019	0.267346	-4.14934
ILMN_1666004	WASL	Wiskott-Aldrich syndrome like	8976	-0.136192	8.22913	-1.99557	0.050409	0.26778	-4.15104
ILMN_1658486	MRPL54	mitochondrial ribosomal protein L54	116541	-0.184106	10.8532	-1.99412	0.0505716	0.268508	-4.15363
ILMN_1786843	KCTD13	potassium channel tetramerization domain containing 13	253980	0.104511	7.87352	1.99195	0.0508156	0.269548	-4.15749
ILMN_1716026	ARMCX6	armadillo repeat containing, X-linked 6	54470	-0.138608	8.40751	-1.99189	0.050822	0.269548	-4.15759
ILMN_1772302	MTHFS	methenyltetrahydrofolate synthetase	10588	0.186927	8.89954	1.99158	0.0508565	0.269548	-4.15813
ILMN_2393712	CTTN	cortactin	2017	-0.262946	8.02428	-1.99147	0.0508697	0.269548	-4.15834
ILMN_1778723	JAML	junction adhesion molecule like	120425	0.176961	11.5356	1.99063	0.0509644	0.269914	-4.15983
ILMN_1749210	BUD13	BUD13 homolog	84811	-0.0803221	7.41454	-1.98988	0.0510491	0.270227	-4.16116
ILMN_1814726	SCARB2	scavenger receptor class B member 2	950	0.15502	11.0762	1.98958	0.0510827	0.270269	-4.16169
ILMN_1760062	IFI44	interferon induced protein 44	10561	0.380447	9.70655	1.98895	0.0511538	0.270293	-4.1628
ILMN_1730698	ODF2	outer dense fiber of sperm tails 2	4957	0.0934727	8.20045	1.98888	0.0511619	0.270293	-4.16293
ILMN_1703743	AATF	apoptosis antagonizing transcription factor	26574	0.109352	9.15521	1.98886	0.0511643	0.270293	-4.16297
ILMN_2391419	SYNE2	spectrin repeat containing nuclear envelope protein 2	23224	-0.0862862	6.81508	-1.98859	0.0511948	0.270319	-4.16345
ILMN_2399431	PRPS2	phosphoribosyl pyrophosphate synthetase 2	5634	0.113739	7.87296	1.98798	0.0512643	0.27055	-4.16453
ILMN_1770892	YY1	YY1 transcription factor	7528	-0.15944	10.751	-1.98708	0.0513662	0.270952	-4.16613
ILMN_1729450	VPS35L	VPS35 endosomal protein sorting factor like	57020	0.08616	7.30586	1.9868	0.0513976	0.270982	-4.16661
ILMN_1756898	COQ9	coenzyme Q9	57017	0.190182	8.44526	1.98643	0.0514402	0.271071	-4.16728
[truncated: 8,535 more rows]

## Sheet: S2_GO_HIV+TS+_vs_HIV-TS-
GOID	Term	Direction	Ontology	N	DE	P.DE	P.ADJ	Genes
GO:0006955	immune response	Upregulated	BP	1186	55	5.69e-08	5.2e-05	FCGR1B, TNFSF10, PARP9, STAT1, GAPT, CLEC5A, OAS1, FCGR1A, ATP6V1D, IFI16, AIM2, SERPING1, IFNAR1, APAF1, MNDA, PLAC8, DYNLL1, RNASE2, TLR5, IFI35, FUCA1, MCEMP1, CAPZA1, IFIT3, OAS2, IKBKE, IFIH1, TAP1, PLSCR1, APBB1IP, IDH1, CD300A, SIGLEC9, MMP25, RBM14, CTSH, LILRB1, BTN3A1, LPXN, MAPK1, ACTR3, CTSD, PSMD1, PGM2, PLCG2, CUL1, NCF4, PSMB8, STAT2, SP100, C2, S1PR4, CD93, IGHG1, HSPD1
GO:0002252	immune effector process	Upregulated	BP	722	40	6.28e-08	5.2e-05	PARP9, STAT1, GAPT, CLEC5A, OAS1, FCGR1A, ATP6V1D, IFI16, AIM2, SERPING1, APAF1, MNDA, PLAC8, DYNLL1, RNASE2, FUCA1, MCEMP1, IFIT3, OAS2, IFIH1, PLSCR1, APBB1IP, IDH1, CD300A, SIGLEC9, SLFN11, MMP25, CTSH, LILRB1, MAPK1, ACTR3, CTSD, PSMD1, PGM2, PLCG2, STAT2, C2, CD93, IGHG1, HSPD1
GO:0045087	innate immune response	Upregulated	BP	517	31	4.64e-07	2.6e-04	FCGR1B, PARP9, STAT1, CLEC5A, OAS1, FCGR1A, IFI16, AIM2, SERPING1, IFNAR1, TLR5, IFI35, CAPZA1, IFIT3, OAS2, IKBKE, IFIH1, PLSCR1, CD300A, RBM14, LILRB1, ACTR3, PSMD1, PLCG2, CUL1, PSMB8, STAT2, SP100, C2, IGHG1, HSPD1
GO:0034340	response to type I interferon	Upregulated	BP	60	10	7.84e-07	3.3e-04	STAT1, OAS1, IFNAR1, IFI35, IFIT3, OAS2, IKBKE, PSMB8, STAT2, SP100
GO:0006952	defense response	Upregulated	BP	838	40	3.16e-06	7.5e-04	FCGR1B, PARP9, STAT1, CLEC5A, OAS1, FCGR1A, IFI16, AIM2, SERPING1, IFNAR1, KLF4, MNDA, PLAC8, VPS35, RNASE2, TLR5, IFI35, CAPZA1, IFIT3, OAS2, IKBKE, IFIH1, TAP1, STAB1, PLSCR1, CD300A, SLFN11, MMP25, RBM14, LILRB1, ACTR3, PSMD1, PLCG2, CUL1, PSMB8, STAT2, SP100, C2, IGHG1, HSPD1
GO:0002376	immune system process	Upregulated	BP	1627	63	3.36e-06	7.5e-04	FCGR1B, TNFSF10, PARP9, STAT1, GAPT, CLEC5A, OAS1, FCGR1A, ATP6V1D, IFI16, AIM2, SERPING1, IFNAR1, KLF4, APAF1, MNDA, PLAC8, DYNLL1, RNASE2, TLR5, IFI35, FUCA1, MCEMP1, CAPZA1, IFIT3, OAS2, IKBKE, IFIH1, TAP1, PLSCR1, APBB1IP, IDH1, CD300A, SIGLEC9, KLF10, SLFN11, MMP25, RBM14, CTSH, LILRB1, BTN3A1, LYAR, LPXN, MAPK1, ACTR3, CTSD, PSMD1, PGM2, STK3, PLCG2, CUL1, NCF4, PSMB8, STAT2, ITGA5, SAR1B, …
GO:0060337	type I interferon signaling pathway	Upregulated	BP	56	9	3.90e-06	7.5e-04	STAT1, OAS1, IFNAR1, IFI35, IFIT3, OAS2, PSMB8, STAT2, SP100
GO:0071357	cellular response to type I interferon	Upregulated	BP	56	9	3.90e-06	7.5e-04	STAT1, OAS1, IFNAR1, IFI35, IFIT3, OAS2, PSMB8, STAT2, SP100
GO:0045088	regulation of innate immune response	Upregulated	BP	253	19	4.06e-06	7.5e-04	PARP9, STAT1, IFI16, AIM2, SERPING1, IFNAR1, TLR5, IKBKE, IFIH1, PLSCR1, CD300A, RBM14, LILRB1, PSMD1, PLCG2, CUL1, PSMB8, STAT2, HSPD1
GO:0050776	regulation of immune response	Upregulated	BP	565	30	8.87e-06	1.5e-03	FCGR1B, PARP9, STAT1, FCGR1A, IFI16, AIM2, SERPING1, IFNAR1, MNDA, TLR5, IKBKE, IFIH1, PLSCR1, CD300A, SIGLEC9, RBM14, CTSH, LILRB1, BTN3A1, LPXN, MAPK1, ACTR3, PSMD1, PLCG2, CUL1, PSMB8, STAT2, C2, IGHG1, HSPD1
GO:0051607	defense response to virus	Upregulated	BP	137	13	1.24e-05	1.9e-03	PARP9, STAT1, OAS1, IFI16, AIM2, RNASE2, IFIT3, OAS2, IFIH1, PLSCR1, SLFN11, LILRB1, STAT2
GO:0002253	activation of immune response	Upregulated	BP	361	22	2.01e-05	2.6e-03	FCGR1A, IFI16, AIM2, SERPING1, MNDA, TLR5, IKBKE, IFIH1, PLSCR1, CD300A, RBM14, BTN3A1, LPXN, MAPK1, ACTR3, PSMD1, PLCG2, CUL1, PSMB8, C2, IGHG1, HSPD1
GO:0031347	regulation of defense response	Upregulated	BP	389	23	2.09e-05	2.6e-03	PARP9, STAT1, IFI16, AIM2, SERPING1, IFNAR1, KLF4, VPS35, TLR5, IKBKE, IFIH1, PLSCR1, CD300A, RBM14, LILRB1, PSMD1, PLCG2, CUL1, PSMB8, STAT2, C2, IGHG1, HSPD1
GO:0009615	response to virus	Upregulated	BP	188	15	2.17e-05	2.6e-03	PARP9, STAT1, OAS1, IFI16, AIM2, IFNAR1, RNASE2, IFIT3, OAS2, IKBKE, IFIH1, PLSCR1, SLFN11, LILRB1, STAT2
GO:0098542	defense response to other organism	Upregulated	BP	240	17	2.87e-05	3.2e-03	PARP9, STAT1, OAS1, IFI16, AIM2, PLAC8, RNASE2, TLR5, IFIT3, OAS2, IFIH1, STAB1, PLSCR1, SLFN11, LILRB1, STAT2, IGHG1
GO:0050778	positive regulation of immune response	Upregulated	BP	437	24	4.56e-05	4.7e-03	PARP9, FCGR1A, IFI16, AIM2, SERPING1, MNDA, TLR5, IKBKE, IFIH1, PLSCR1, CD300A, RBM14, LILRB1, BTN3A1, LPXN, MAPK1, ACTR3, PSMD1, PLCG2, CUL1, PSMB8, C2, IGHG1, HSPD1
GO:0003677	DNA binding	Downregulated	MF	1081	30	4.94e-05	7.9e-03	LCOR, ZNF212, BCL11A, REL, ZBTB33, KIF22, TADA2B, ZNF34, AKAP8, PHF19, DBP, JARID2, ZBTB21, DNASE1L3, HMGXB4, BRPF1, DEDD2, MEF2D, HIC2, HBP1, ETS1, PLAGL2, ZNF746, GTF2B, MXD4, BCOR, GMEB2, RPA1, BATF3, CXXC5
GO:0009607	response to biotic stimulus	Upregulated	BP	480	25	7.46e-05	7.3e-03	PARP9, STAT1, SASH1, OAS1, IFI16, AIM2, IFNAR1, APAF1, PLAC8, RNASE2, TLR5, IFIT3, OAS2, IKBKE, IFIH1, STAB1, PLSCR1, SLFN11, LILRB1, MAPK1, TMCO1, PLCG2, STAT2, IGHG1, HSPD1
GO:0046903	secretion	Upregulated	BP	840	36	1.11e-04	1.0e-02	CLEC5A, BRSK1, ATP6V1D, AIM2, SERPING1, WLS, APAF1, MNDA, PLAC8, VPS35, SLC22A16, DYNLL1, RNASE2, TLR5, FUCA1, MCEMP1, OAS2, IFIH1, IDH1, CD300A, SIGLEC9, MMP25, CTSH, LILRB1, BTN3A1, MANF, MAPK1, STX3, CTSD, PSMD1, PGM2, PREB, ANG, NSF, RHBDF2, CD93
GO:0005739	mitochondrion	Upregulated	CC	978	40	1.19e-04	3.3e-02	PARP9, OAS1, LACTB2, CYP27A1, LAP3, AIM2, CISD1, VPS35, DYNLL1, SLC25A19, NDUFAF1, IFIT3, MARC1, OAS2, COA3, IKBKE, TAP1, MRPS18C, ACOT13, NDUFA8, IDH1, SQOR, BLOC1S1, AARS, TOP1MT, MRPS31, MAPK1, GLRX, FAHD1, ARMC10, MTIF3, CYB5A, CRLS1, YWHAG, MTHFD2, CMC1, ACOX1, S1PR4, MRPL27, HSPD1
GO:0002764	immune response-regulating signaling pathway	Upregulated	BP	355	20	1.46e-04	1.2e-02	FCGR1B, FCGR1A, MNDA, TLR5, IKBKE, IFIH1, PLSCR1, CD300A, CTSH, LILRB1, BTN3A1, LPXN, MAPK1, ACTR3, PSMD1, PLCG2, CUL1, PSMB8, IGHG1, HSPD1
GO:0016192	vesicle-mediated transport	Upregulated	BP	1162	45	1.47e-04	1.2e-02	FCGR1B, CLEC5A, DYSF, FCGR1A, ATP6V1D, SERPING1, APAF1, MNDA, PLAC8, VPS35, DYNLL1, RNASE2, ATXN2, FUCA1, MCEMP1, CAPZA1, COPB2, TAP1, STAB1, IDH1, CD300A, BLOC1S1, SIGLEC9, MMP25, CTSH, LILRB1, MANF, LYAR, MAPK1, STX3, ACTR3, CTSD, PSMD1, PGM2, PLCG2, SPG11, NCF4, PREB, SAR1B, NSF, C2, DPY30, CD93, IGHG1, CHMP5
GO:0002443	leukocyte mediated immunity	Upregulated	BP	502	25	1.53e-04	1.2e-02	GAPT, CLEC5A, ATP6V1D, SERPING1, APAF1, MNDA, PLAC8, DYNLL1, RNASE2, FUCA1, MCEMP1, IDH1, CD300A, SIGLEC9, MMP25, CTSH, LILRB1, MAPK1, CTSD, PSMD1, PGM2, C2, CD93, IGHG1, HSPD1
GO:0002366	leukocyte activation involved in immune response	Upregulated	BP	480	24	1.97e-04	1.5e-02	GAPT, CLEC5A, ATP6V1D, APAF1, MNDA, PLAC8, DYNLL1, RNASE2, FUCA1, MCEMP1, APBB1IP, IDH1, CD300A, SIGLEC9, MMP25, CTSH, LILRB1, MAPK1, CTSD, PSMD1, PGM2, PLCG2, CD93, HSPD1
GO:0032940	secretion by cell	Upregulated	BP	800	34	2.09e-04	1.5e-02	CLEC5A, BRSK1, ATP6V1D, AIM2, SERPING1, WLS, APAF1, MNDA, PLAC8, VPS35, DYNLL1, RNASE2, TLR5, FUCA1, MCEMP1, IFIH1, IDH1, CD300A, SIGLEC9, MMP25, CTSH, LILRB1, BTN3A1, MANF, MAPK1, STX3, CTSD, PSMD1, PGM2, PREB, ANG, NSF, RHBDF2, CD93
GO:0002263	cell activation involved in immune response	Upregulated	BP	483	24	2.16e-04	1.5e-02	GAPT, CLEC5A, ATP6V1D, APAF1, MNDA, PLAC8, DYNLL1, RNASE2, FUCA1, MCEMP1, APBB1IP, IDH1, CD300A, SIGLEC9, MMP25, CTSH, LILRB1, MAPK1, CTSD, PSMD1, PGM2, PLCG2, CD93, HSPD1
GO:0005634	nucleus	Downregulated	CC	3644	67	2.24e-04	3.8e-02	LCOR, MAD2L1BP, CNEP1R1, MGLL, ZNF212, PDK3, BCL11A, REL, SMN1, MKNK2, SRSF8, ZBTB33, KIF22, TADA2B, ZNF34, AKAP8, CIRBP, SNRK, GID8, PPP1CB, PHF19, CYFIP2, DBP, CRBN, JARID2, PTP4A2, ZBTB21, DNASE1L3, HMGXB4, WDR82, BRPF1, TRAPPC2B, DEDD2, MEF2D, DUSP12, SCRN1, HIC2, HBP1, ETS1, PLAGL2, PTP4A3, ZNF746, RAP1GAP2, HSBP1, YOD1, CARD19, RPL10A, GGNBP2, RNASEH1, SERTAD2, GTF2B, MXD4, BAG4, KCTD5, WTA…
GO:0043565	sequence-specific DNA binding	Downregulated	MF	493	17	2.56e-04	2.0e-02	BCL11A, REL, ZBTB33, PHF19, DBP, JARID2, ZBTB21, MEF2D, ETS1, PLAGL2, ZNF746, GTF2B, BCOR, GMEB2, RPA1, BATF3, CXXC5
GO:0006086	acetyl-CoA biosynthetic process from pyruvate	Downregulated	BP	10	3	2.59e-04	2.6e-01	PDK3, MPC1, PDPR
GO:0002478	antigen processing and presentation of exogenous peptide antigen	Upregulated	BP	117	10	3.04e-04	2.0e-02	FCGR1B, FCGR1A, DYNLL1, CAPZA1, TAP1, CTSD, PSMD1, NCF4, PSMB8, SAR1B
GO:0045089	positive regulation of innate immune response	Upregulated	BP	214	14	3.42e-04	2.1e-02	PARP9, IFI16, AIM2, TLR5, IKBKE, IFIH1, PLSCR1, CD300A, RBM14, PSMD1, PLCG2, CUL1, PSMB8, HSPD1
GO:0060333	interferon-gamma-mediated signaling pathway	Upregulated	BP	59	7	3.44e-04	2.1e-02	FCGR1B, PARP9, STAT1, OAS1, FCGR1A, OAS2, SP100
GO:0000981	DNA-binding transcription factor activity, RNA polymerase II-specific	Downregulated	MF	464	16	3.96e-04	2.1e-02	LCOR, BCL11A, REL, ZBTB33, TADA2B, DBP, JARID2, MEF2D, HIC2, HBP1, ETS1, PLAGL2, ZNF746, MXD4, GMEB2, BATF3
GO:0019884	antigen processing and presentation of exogenous antigen	Upregulated	BP	121	10	3.99e-04	2.4e-02	FCGR1B, FCGR1A, DYNLL1, CAPZA1, TAP1, CTSD, PSMD1, NCF4, PSMB8, SAR1B
GO:0048002	antigen processing and presentation of peptide antigen	Upregulated	BP	123	10	4.56e-04	2.6e-02	FCGR1B, FCGR1A, DYNLL1, CAPZA1, TAP1, CTSD, PSMD1, NCF4, PSMB8, SAR1B
GO:0032479	regulation of type I interferon production	Upregulated	BP	81	8	4.66e-04	2.6e-02	STAT1, IFI16, IKBKE, IFIH1, LILRB1, UBE2L6, PLCG2, HSPD1
GO:0044433	cytoplasmic vesicle part	Upregulated	CC	904	36	4.72e-04	3.7e-02	FCGR1B, CLEC5A, DYSF, FCGR1A, ATP6V1D, SERPING1, WLS, APAF1, MNDA, PLAC8, VPS35, MYOF, DYNLL1, RNASE2, FUCA1, MCEMP1, COPB2, IKBKE, TAP1, STAB1, IDH1, CD300A, SIGLEC9, MMP25, CTSH, MAPK1, STX3, CTSD, PSMD1, PGM2, AFTPH, NCF4, YWHAG, SAR1B, CD93, CHMP5
GO:0050853	B cell receptor signaling pathway	Upregulated	BP	45	6	4.86e-04	2.6e-02	MNDA, CD300A, LPXN, MAPK1, PLCG2, IGHG1
GO:0032606	type I interferon production	Upregulated	BP	82	8	5.07e-04	2.6e-02	STAT1, IFI16, IKBKE, IFIH1, LILRB1, UBE2L6, PLCG2, HSPD1
GO:0019882	antigen processing and presentation	Upregulated	BP	149	11	5.45e-04	2.7e-02	FCGR1B, FCGR1A, DYNLL1, CAPZA1, TAP1, CTSH, CTSD, PSMD1, NCF4, PSMB8, SAR1B
GO:0043312	neutrophil degranulation	Upregulated	BP	365	19	5.82e-04	2.7e-02	CLEC5A, ATP6V1D, APAF1, MNDA, PLAC8, DYNLL1, RNASE2, FUCA1, MCEMP1, IDH1, CD300A, SIGLEC9, MMP25, CTSH, MAPK1, CTSD, PSMD1, PGM2, CD93
GO:0043207	response to external biotic stimulus	Upregulated	BP	456	22	6.04e-04	2.7e-02	PARP9, STAT1, SASH1, OAS1, IFI16, AIM2, IFNAR1, PLAC8, RNASE2, TLR5, IFIT3, OAS2, IKBKE, IFIH1, STAB1, PLSCR1, SLFN11, LILRB1, MAPK1, PLCG2, STAT2, IGHG1
GO:0051707	response to other organism	Upregulated	BP	456	22	6.04e-04	2.7e-02	PARP9, STAT1, SASH1, OAS1, IFI16, AIM2, IFNAR1, PLAC8, RNASE2, TLR5, IFIT3, OAS2, IKBKE, IFIH1, STAB1, PLSCR1, SLFN11, LILRB1, MAPK1, PLCG2, STAT2, IGHG1
GO:0002230	positive regulation of defense response to virus by host	Upregulated	BP	18	4	6.08e-04	2.7e-02	PARP9, STAT1, AIM2, LILRB1
GO:0035456	response to interferon-beta	Upregulated	BP	18	4	6.08e-04	2.7e-02	STAT1, AIM2, IKBKE, PLSCR1
GO:0002283	neutrophil activation involved in immune response	Upregulated	BP	367	19	6.22e-04	2.7e-02	CLEC5A, ATP6V1D, APAF1, MNDA, PLAC8, DYNLL1, RNASE2, FUCA1, MCEMP1, IDH1, CD300A, SIGLEC9, MMP25, CTSH, MAPK1, CTSD, PSMD1, PGM2, CD93
GO:0002684	positive regulation of immune system process	Upregulated	BP	590	26	7.53e-04	3.1e-02	PARP9, STAT1, FCGR1A, IFI16, AIM2, SERPING1, MNDA, TLR5, IKBKE, IFIH1, PLSCR1, CD300A, KLF10, RBM14, LILRB1, BTN3A1, LPXN, MAPK1, ACTR3, PSMD1, PLCG2, CUL1, PSMB8, C2, IGHG1, HSPD1
GO:0002474	antigen processing and presentation of peptide antigen via MHC class I	Upregulated	BP	67	7	7.53e-04	3.1e-02	FCGR1B, FCGR1A, TAP1, PSMD1, NCF4, PSMB8, SAR1B
GO:0006085	acetyl-CoA biosynthetic process	Downregulated	BP	14	3	7.55e-04	2.8e-01	PDK3, MPC1, PDPR
GO:0044444	cytoplasmic part	Upregulated	CC	4971	133	7.70e-04	3.7e-02	FCGR1B, DHRS9, PARP9, STAT1, CLEC5A, DYSF, OAS1, FCGR1A, BRSK1, ATP6V1D, LACTB2, IFI16, CYP27A1, LAP3, AIM2, SERPING1, IFNAR1, WLS, APAF1, CISD1, MNDA, GART, PLAC8, MKKS, VPS35, MYOF, DYNLL1, SLC25A19, RNASE2, ATXN2, IFI35, EPB41L3, FUCA1, MCEMP1, CAPZA1, MOB1A, STAMBP, NDUFAF1, IFIT3, MARC1, OAS2, COPB2, COA3, IKBKE, IFIH1, TMEM250, TYMP, TAP1, ADAM19, STAB1, MRPS18C, PIGF, PLSCR1, ACOT13, APBB1…
GO:0002446	neutrophil mediated immunity	Upregulated	BP	374	19	7.82e-04	3.1e-02	CLEC5A, ATP6V1D, APAF1, MNDA, PLAC8, DYNLL1, RNASE2, FUCA1, MCEMP1, IDH1, CD300A, SIGLEC9, MMP25, CTSH, MAPK1, CTSD, PSMD1, PGM2, CD93
GO:0042119	neutrophil activation	Upregulated	BP	375	19	8.08e-04	3.1e-02	CLEC5A, ATP6V1D, APAF1, MNDA, PLAC8, DYNLL1, RNASE2, FUCA1, MCEMP1, IDH1, CD300A, SIGLEC9, MMP25, CTSH, MAPK1, CTSD, PSMD1, PGM2, CD93
GO:0003700	DNA-binding transcription factor activity	Downregulated	MF	598	18	8.55e-04	3.0e-02	LCOR, BCL11A, REL, ZBTB33, TADA2B, ZNF34, PHF19, DBP, JARID2, MEF2D, HIC2, HBP1, ETS1, PLAGL2, ZNF746, MXD4, GMEB2, BATF3
GO:0005737	cytoplasm	Upregulated	CC	5720	148	8.85e-04	3.7e-02	FCGR1B, DHRS9, SERPINB2, PARP9, STAT1, CLEC5A, DYSF, OAS1, FCGR1A, BRSK1, ATP6V1D, LACTB2, IFI16, CYP27A1, LAP3, AIM2, SERPING1, IFNAR1, KLF4, WLS, APAF1, CISD1, MNDA, GART, PLAC8, MKKS, VPS35, MYOF, PID1, DYNLL1, SLC25A19, RNASE2, ATXN2, IFI35, EPB41L3, FUCA1, MCEMP1, CRIPT, CAPZA1, MOB1A, STAMBP, NDUFAF1, IFIT3, MARC1, OAS2, COPB2, COA3, IKBKE, IFIH1, TMEM250, TYMP, TAP1, ADAM19, STAB1, MRPS18C…
GO:0007259	JAK-STAT cascade	Upregulated	BP	69	7	9.00e-04	3.4e-02	PARP9, STAT1, IFNAR1, STAMBP, CD300A, MAPK1, STAT2
GO:0070062	extracellular exosome	Upregulated	CC	1484	51	9.19e-04	3.7e-02	TNFSF10, FCGBP, DYSF, ATP6V1D, LAP3, SERPING1, WLS, APAF1, CISD1, MNDA, GART, VPS35, MYOF, DYNLL1, RNASE2, FUCA1, CAPZA1, MOB1A, STAMBP, PLSCR1, ACOT13, IDH1, CD300A, BLOC1S1, AARS, CTSH, MGST3, MAPK1, STX3, ACTR3, CTSD, GLRX, PSMD1, PGM2, PLCG2, C1GALT1C1, SPG11, CEMIP2, PSMB8, CYB5A, ATP6V1B2, YWHAG, ANG, NSF, NAGK, C2, TMEM106A, IGHG1, SHISA5, CHMP5, HSPD1
GO:0003676	nucleic acid binding	Downregulated	MF	2029	42	9.47e-04	3.0e-02	LCOR, CDC42EP4, ZNF212, BCL11A, REL, SMN1, SRSF8, ZBTB33, KIF22, TADA2B, ZNF34, AKAP8, CIRBP, PHF19, CYFIP2, THUMPD2, DBP, JARID2, ZBTB21, DNASE1L3, HMGXB4, BRPF1, DEDD2, MEF2D, DUSP12, HIC2, HBP1, ETS1, PLAGL2, ZNF746, YOD1, RPL10A, RNASEH1, GTF2B, MXD4, BAG4, BCOR, GMEB2, AHNAK, RPA1, BATF3, CXXC5
GO:0036230	granulocyte activation	Upregulated	BP	380	19	9.47e-04	3.5e-02	CLEC5A, ATP6V1D, APAF1, MNDA, PLAC8, DYNLL1, RNASE2, FUCA1, MCEMP1, IDH1, CD300A, SIGLEC9, MMP25, CTSH, MAPK1, CTSD, PSMD1, PGM2, CD93
GO:0097696	STAT cascade	Upregulated	BP	70	7	9.81e-04	3.5e-02	PARP9, STAT1, IFNAR1, STAMBP, CD300A, MAPK1, STAT2
GO:0043230	extracellular organelle	Upregulated	CC	1490	51	1.01e-03	3.7e-02	TNFSF10, FCGBP, DYSF, ATP6V1D, LAP3, SERPING1, WLS, APAF1, CISD1, MNDA, GART, VPS35, MYOF, DYNLL1, RNASE2, FUCA1, CAPZA1, MOB1A, STAMBP, PLSCR1, ACOT13, IDH1, CD300A, BLOC1S1, AARS, CTSH, MGST3, MAPK1, STX3, ACTR3, CTSD, GLRX, PSMD1, PGM2, PLCG2, C1GALT1C1, SPG11, CEMIP2, PSMB8, CYB5A, ATP6V1B2, YWHAG, ANG, NSF, NAGK, C2, TMEM106A, IGHG1, SHISA5, CHMP5, HSPD1
GO:1903561	extracellular vesicle	Upregulated	CC	1490	51	1.01e-03	3.7e-02	TNFSF10, FCGBP, DYSF, ATP6V1D, LAP3, SERPING1, WLS, APAF1, CISD1, MNDA, GART, VPS35, MYOF, DYNLL1, RNASE2, FUCA1, CAPZA1, MOB1A, STAMBP, PLSCR1, ACOT13, IDH1, CD300A, BLOC1S1, AARS, CTSH, MGST3, MAPK1, STX3, ACTR3, CTSD, GLRX, PSMD1, PGM2, PLCG2, C1GALT1C1, SPG11, CEMIP2, PSMB8, CYB5A, ATP6V1B2, YWHAG, ANG, NSF, NAGK, C2, TMEM106A, IGHG1, SHISA5, CHMP5, HSPD1
GO:0034097	response to cytokine	Upregulated	BP	670	28	1.07e-03	3.6e-02	FCGR1B, SERPINB2, PARP9, STAT1, OAS1, FCGR1A, AIM2, IFNAR1, KLF4, MKKS, PID1, IFI35, CAPZA1, IFIT3, OAS2, IKBKE, IFIH1, PLSCR1, LMNB1, MAPK1, STX3, ACTR3, PSMD1, CUL1, PSMB8, STAT2, SP100, IGHG1
GO:0002479	antigen processing and presentation of exogenous peptide antigen via MHC class I, TAP-dependent	Upregulated	BP	52	6	1.07e-03	3.6e-02	FCGR1B, FCGR1A, TAP1, PSMD1, NCF4, PSMB8
GO:0002768	immune response-regulating cell surface receptor signaling pathway	Upregulated	BP	268	15	1.08e-03	3.6e-02	FCGR1B, FCGR1A, MNDA, PLSCR1, CD300A, LILRB1, BTN3A1, LPXN, MAPK1, ACTR3, PSMD1, PLCG2, CUL1, PSMB8, IGHG1
GO:0006909	phagocytosis	Upregulated	BP	162	11	1.09e-03	3.6e-02	FCGR1A, CD300A, LYAR, MAPK1, ACTR3, PLCG2, SPG11, NCF4, C2, CD93, IGHG1
GO:0012505	endomembrane system	Upregulated	CC	2279	71	1.09e-03	3.7e-02	FCGR1B, DHRS9, CLEC5A, DYSF, OAS1, FCGR1A, BRSK1, ATP6V1D, LAP3, SERPING1, IFNAR1, WLS, APAF1, MNDA, PLAC8, VPS35, MYOF, DYNLL1, RNASE2, ATXN2, FUCA1, MCEMP1, STAMBP, OAS2, COPB2, IKBKE, TAP1, ADAM19, PIGF, PLSCR1, LMNB1, ZDHHC16, IDH1, GPAT3, CD300A, SIGLEC9, MMP25, CTSH, MANF, MGST3, MAPK1, STX3, CTSD, PLRG1, ARMC10, TMCO1, PSMD1, PGM2, P2RY13, AFTPH, C1GALT1C1, FBXO6, NCF4, PAQR8, PREB, CYB5A,…
GO:0007166	cell surface receptor signaling pathway	Upregulated	BP	1386	48	1.16e-03	3.8e-02	FCGR1B, SERPINB2, TNFSF10, PARP9, STAT1, SASH1, OAS1, FCGR1A, ATP6V1D, AIM2, IFNAR1, KLF4, WLS, MNDA, MKKS, VPS35, MYOF, PID1, IFI35, CAPZA1, IFIT3, OAS2, PLSCR1, LMNB1, NOTCH2NL, CD300A, SIGLEC9, KLF10, RBM14, LILRB1, BTN3A1, LPXN, MAPK1, STX3, ACTR3, PSMD1, P2RY13, STK3, PLCG2, CUL1, NCF4, PSMB8, ATP6V1B2, STAT2, ITGA5, SP100, RHBDF2, IGHG1
GO:0002274	myeloid leukocyte activation	Upregulated	BP	451	21	1.27e-03	4.0e-02	CLEC5A, ATP6V1D, APAF1, MNDA, PLAC8, DYNLL1, RNASE2, FUCA1, MCEMP1, PLSCR1, IDH1, CD300A, SIGLEC9, MMP25, CTSH, MAPK1, CTSD, PSMD1, PGM2, CD93, HSPD1
GO:0002757	immune response-activating signal transduction	Upregulated	BP	330	17	1.28e-03	4.0e-02	FCGR1A, MNDA, TLR5, IKBKE, IFIH1, PLSCR1, CD300A, BTN3A1, LPXN, MAPK1, ACTR3, PSMD1, PLCG2, CUL1, PSMB8, IGHG1, HSPD1
GO:0002218	activation of innate immune response	Upregulated	BP	192	12	1.35e-03	4.2e-02	IFI16, AIM2, TLR5, IKBKE, IFIH1, CD300A, RBM14, PSMD1, PLCG2, CUL1, PSMB8, HSPD1
GO:0042590	antigen processing and presentation of exogenous peptide antigen via MHC class I	Upregulated	BP	55	6	1.44e-03	4.3e-02	FCGR1B, FCGR1A, TAP1, PSMD1, NCF4, PSMB8
GO:0023052	signaling	Upregulated	BP	2798	83	1.49e-03	4.4e-02	FCGR1B, SERPINB2, TNFSF10, PARP9, STAT1, CLEC5A, SASH1, OAS1, FCGR1A, BRSK1, ATP6V1D, IFI16, AIM2, IFNAR1, KLF4, WLS, APAF1, MNDA, MKKS, VPS35, MYOF, PID1, DYNLL1, TLR5, IFI35, CAPZA1, MOB1A, STAMBP, IFIT3, OAS2, IKBKE, IFIH1, SCIMP, TYMP, STAB1, PLSCR1, APBB1IP, LMNB1, NOTCH2NL, GPAT3, CD300A, SIGLEC9, KLF10, RBM14, CTSH, LILRB1, BTN3A1, MANF, FEZ2, LPXN, MAPK1, STX3, ACTR3, TMCO1, PSMD1, P2RY13…
GO:0043299	leukocyte degranulation	Upregulated	BP	395	19	1.49e-03	4.4e-02	CLEC5A, ATP6V1D, APAF1, MNDA, PLAC8, DYNLL1, RNASE2, FUCA1, MCEMP1, IDH1, CD300A, SIGLEC9, MMP25, CTSH, MAPK1, CTSD, PSMD1, PGM2, CD93
GO:0019221	cytokine-mediated signaling pathway	Upregulated	BP	458	21	1.54e-03	4.4e-02	FCGR1B, SERPINB2, PARP9, STAT1, OAS1, FCGR1A, AIM2, IFNAR1, MKKS, IFI35, CAPZA1, IFIT3, OAS2, LMNB1, STX3, PSMD1, CUL1, PSMB8, STAT2, SP100, IGHG1
GO:0031410	cytoplasmic vesicle	Upregulated	CC	1293	45	1.57e-03	3.8e-02	FCGR1B, CLEC5A, DYSF, FCGR1A, BRSK1, ATP6V1D, SERPING1, IFNAR1, WLS, APAF1, MNDA, PLAC8, VPS35, MYOF, DYNLL1, RNASE2, FUCA1, MCEMP1, STAMBP, COPB2, IKBKE, TAP1, STAB1, IDH1, CD300A, SIGLEC9, MMP25, CTSH, MAPK1, STX3, CTSD, PSMD1, PGM2, AFTPH, SPG11, NCF4, WASHC3, ATP6V1B2, YWHAG, ITGA5, SAR1B, ANG, CD93, CHMP5, HSPD1
GO:0097708	intracellular vesicle	Upregulated	CC	1295	45	1.62e-03	3.8e-02	FCGR1B, CLEC5A, DYSF, FCGR1A, BRSK1, ATP6V1D, SERPING1, IFNAR1, WLS, APAF1, MNDA, PLAC8, VPS35, MYOF, DYNLL1, RNASE2, FUCA1, MCEMP1, STAMBP, COPB2, IKBKE, TAP1, STAB1, IDH1, CD300A, SIGLEC9, MMP25, CTSH, MAPK1, STX3, CTSD, PSMD1, PGM2, AFTPH, SPG11, NCF4, WASHC3, ATP6V1B2, YWHAG, ITGA5, SAR1B, ANG, CD93, CHMP5, HSPD1
GO:0002275	myeloid cell activation involved in immune response	Upregulated	BP	400	19	1.73e-03	4.9e-02	CLEC5A, ATP6V1D, APAF1, MNDA, PLAC8, DYNLL1, RNASE2, FUCA1, MCEMP1, IDH1, CD300A, SIGLEC9, MMP25, CTSH, MAPK1, CTSD, PSMD1, PGM2, CD93
GO:0031090	organelle membrane	Upregulated	CC	1642	54	1.76e-03	3.8e-02	FCGR1B, DHRS9, CLEC5A, DYSF, FCGR1A, ATP6V1D, CYP27A1, WLS, CISD1, VPS35, MYOF, DYNLL1, SLC25A19, MCEMP1, NDUFAF1, MARC1, COPB2, COA3, IKBKE, TAP1, STAB1, MRPS18C, LMNB1, NDUFA8, SQOR, CD300A, BLOC1S1, SIGLEC9, MMP25, MRPS31, MGST3, STX3, PLRG1, FAHD1, TMCO1, AFTPH, C1GALT1C1, SPG11, NCF4, PREB, CYB5A, CAMK1G, ATP6V1B2, CRLS1, CEPT1, YWHAG, SAR1B, NSF, ACOX1, MRPL27, CD93, SHISA5, CHMP5, HSPD1
GO:0031982	vesicle	Upregulated	CC	2276	70	1.77e-03	3.8e-02	FCGR1B, TNFSF10, FCGBP, CLEC5A, DYSF, FCGR1A, BRSK1, ATP6V1D, LAP3, SERPING1, IFNAR1, WLS, APAF1, CISD1, MNDA, GART, PLAC8, VPS35, MYOF, DYNLL1, RNASE2, FUCA1, MCEMP1, CAPZA1, MOB1A, STAMBP, COPB2, IKBKE, TAP1, STAB1, PLSCR1, ACOT13, IDH1, CD300A, BLOC1S1, AARS, SIGLEC9, MMP25, CTSH, MGST3, MAPK1, STX3, ACTR3, CTSD, GLRX, PSMD1, PGM2, PLCG2, AFTPH, C1GALT1C1, SPG11, CEMIP2, NCF4, PSMB8, CYB5A, WA…
GO:0045055	regulated exocytosis	Upregulated	BP	495	22	1.77e-03	4.9e-02	CLEC5A, ATP6V1D, SERPING1, APAF1, MNDA, PLAC8, DYNLL1, RNASE2, FUCA1, MCEMP1, IDH1, CD300A, SIGLEC9, MMP25, CTSH, MANF, MAPK1, STX3, CTSD, PSMD1, PGM2, CD93
GO:0007165	signal transduction	Upregulated	BP	2647	79	1.80e-03	4.9e-02	FCGR1B, SERPINB2, TNFSF10, PARP9, STAT1, CLEC5A, SASH1, OAS1, FCGR1A, BRSK1, ATP6V1D, IFI16, AIM2, IFNAR1, KLF4, WLS, APAF1, MNDA, MKKS, VPS35, MYOF, PID1, DYNLL1, TLR5, IFI35, CAPZA1, MOB1A, STAMBP, IFIT3, OAS2, IKBKE, IFIH1, SCIMP, TYMP, PLSCR1, APBB1IP, LMNB1, NOTCH2NL, GPAT3, CD300A, SIGLEC9, KLF10, RBM14, CTSH, LILRB1, BTN3A1, MANF, FEZ2, LPXN, MAPK1, STX3, ACTR3, TMCO1, PSMD1, P2RY13, STK3,…
GO:0101002	ficolin-1-rich granule	Upregulated	CC	147	10	1.81e-03	3.8e-02	APAF1, MNDA, DYNLL1, IDH1, CD300A, CTSH, MAPK1, CTSD, PGM2, CD93
GO:0002444	myeloid leukocyte mediated immunity	Upregulated	BP	402	19	1.83e-03	4.9e-02	CLEC5A, ATP6V1D, APAF1, MNDA, PLAC8, DYNLL1, RNASE2, FUCA1, MCEMP1, IDH1, CD300A, SIGLEC9, MMP25, CTSH, MAPK1, CTSD, PSMD1, PGM2, CD93
GO:0010033	response to organic substance	Upregulated	BP	1646	54	1.86e-03	4.9e-02	FCGR1B, SERPINB2, TNFSF10, PARP9, STAT1, SASH1, OAS1, FCGR1A, ATP6V1D, AIM2, IFNAR1, KLF4, APAF1, GART, MKKS, MYOF, PID1, DYNLL1, TLR5, IFI35, CAPZA1, IFIT3, OAS2, IKBKE, IFIH1, PLSCR1, LMNB1, IDH1, KLF10, RBM14, CTSH, LILRB1, MANF, MGST3, MAPK1, STX3, ACTR3, PSMD1, P2RY13, PLCG2, CUL1, FBXO6, PAQR8, PSMB8, PREB, ATP6V1B2, CRLS1, STAT2, YWHAG, ITGA5, SP100, ANG, IGHG1, HSPD1
GO:0030141	secretory granule	Upregulated	CC	503	22	2.16e-03	4.2e-02	CLEC5A, ATP6V1D, SERPING1, APAF1, MNDA, PLAC8, DYNLL1, RNASE2, FUCA1, MCEMP1, IDH1, CD300A, SIGLEC9, MMP25, CTSH, MAPK1, STX3, CTSD, PSMD1, PGM2, CD93, HSPD1
GO:0044260	cellular macromolecule metabolic process	Downregulated	BP	4055	69	2.28e-03	2.8e-01	LCOR, CNEP1R1, ZNF212, PDK3, BCL11A, SIGIRR, REL, SMN1, MKNK2, ZBTB33, UBE2G1, KIF22, TADA2B, ZNF34, AKAP8, CIRBP, SNRK, PPP1CB, PHF19, CYFIP2, PELI2, THUMPD2, DBP, CRBN, JARID2, PTP4A2, ZBTB21, SLC9A3R1, DNASE1L3, HMGXB4, ACVR1B, WDR82, BRPF1, TRAPPC2B, DEDD2, MEF2D, CLCF1, DUSP12, FAF2, HIC2, HBP1, ETS1, PLAGL2, PTP4A3, ZNF746, HSBP1, YOD1, PDPR, RPL10A, GGNBP2, RNASEH1, SERTAD2, GTF2B, RNF103,…
GO:0030659	cytoplasmic vesicle membrane	Upregulated	CC	443	20	2.39e-03	4.4e-02	FCGR1B, CLEC5A, DYSF, FCGR1A, ATP6V1D, WLS, MYOF, DYNLL1, MCEMP1, COPB2, TAP1, STAB1, CD300A, SIGLEC9, MMP25, STX3, AFTPH, YWHAG, SAR1B, CD93
GO:0002682	regulation of immune system process	Upregulated	BP	848	32	2.48e-03	6.4e-02	FCGR1B, PARP9, STAT1, FCGR1A, IFI16, AIM2, SERPING1, IFNAR1, MNDA, TLR5, IKBKE, IFIH1, PLSCR1, CD300A, SIGLEC9, KLF10, RBM14, CTSH, LILRB1, BTN3A1, LPXN, MAPK1, ACTR3, PSMD1, PLCG2, CUL1, PSMB8, STAT2, C2, DPY30, IGHG1, HSPD1
GO:0071346	cellular response to interferon-gamma	Upregulated	BP	105	8	2.55e-03	6.5e-02	FCGR1B, PARP9, STAT1, OAS1, FCGR1A, OAS2, ACTR3, SP100
GO:0140110	transcription regulator activity	Downregulated	MF	824	21	2.55e-03	5.9e-02	LCOR, BCL11A, REL, ZBTB33, TADA2B, ZNF34, PHF19, DBP, JARID2, MEF2D, HIC2, HBP1, ETS1, PLAGL2, ZNF746, HSBP1, SERTAD2, MXD4, BCOR, GMEB2, BATF3
GO:0005641	nuclear envelope lumen	Downregulated	CC	6	2	2.55e-03	2.0e-01	TUBB, PTGES
GO:0000977	RNA polymerase II regulatory region sequence-specific DNA binding	Downregulated	MF	311	11	2.79e-03	5.9e-02	BCL11A, REL, DBP, JARID2, MEF2D, ETS1, ZNF746, GTF2B, BCOR, GMEB2, BATF3
GO:0031349	positive regulation of defense response	Upregulated	BP	267	14	2.91e-03	7.2e-02	PARP9, IFI16, AIM2, TLR5, IKBKE, IFIH1, PLSCR1, CD300A, RBM14, PSMD1, PLCG2, CUL1, PSMB8, HSPD1
GO:0051252	regulation of RNA metabolic process	Downregulated	BP	1877	38	2.93e-03	2.8e-01	LCOR, ZNF212, BCL11A, SIGIRR, REL, ZBTB33, TADA2B, ZNF34, AKAP8, CIRBP, PHF19, DBP, JARID2, ZBTB21, HMGXB4, ACVR1B, BRPF1, DEDD2, MEF2D, HIC2, HBP1, ETS1, PLAGL2, PTP4A3, ZNF746, HSBP1, SERTAD2, GTF2B, MXD4, BAG4, WTAP, BCOR, GMEB2, AHNAK, BATF3, CXXC5, CDKN1C, CCL4
GO:0001012	RNA polymerase II regulatory region DNA binding	Downregulated	MF	313	11	2.93e-03	5.9e-02	BCL11A, REL, DBP, JARID2, MEF2D, ETS1, ZNF746, GTF2B, BCOR, GMEB2, BATF3
GO:0050691	regulation of defense response to virus by host	Upregulated	BP	27	4	2.97e-03	7.2e-02	PARP9, STAT1, AIM2, LILRB1
GO:0007154	cell communication	Upregulated	BP	2816	82	2.97e-03	7.2e-02	FCGR1B, SERPINB2, TNFSF10, PARP9, STAT1, CLEC5A, SASH1, OAS1, FCGR1A, BRSK1, ATP6V1D, IFI16, AIM2, IFNAR1, KLF4, WLS, APAF1, MNDA, MKKS, VPS35, MYOF, PID1, DYNLL1, TLR5, IFI35, CAPZA1, MOB1A, STAMBP, IFIT3, OAS2, IKBKE, IFIH1, SCIMP, TYMP, STAB1, PLSCR1, APBB1IP, LMNB1, NOTCH2NL, GPAT3, CD300A, SIGLEC9, KLF10, RBM14, CTSH, LILRB1, BTN3A1, MANF, FEZ2, LPXN, MAPK1, STX3, ACTR3, TMCO1, PSMD1, P2RY13…
GO:0071345	cellular response to cytokine stimulus	Upregulated	BP	616	25	2.99e-03	7.2e-02	FCGR1B, SERPINB2, PARP9, STAT1, OAS1, FCGR1A, AIM2, IFNAR1, KLF4, MKKS, PID1, IFI35, CAPZA1, IFIT3, OAS2, LMNB1, MAPK1, STX3, ACTR3, PSMD1, CUL1, PSMB8, STAT2, SP100, IGHG1
GO:0034774	secretory granule lumen	Upregulated	CC	212	12	3.10e-03	5.1e-02	SERPING1, APAF1, MNDA, PLAC8, RNASE2, FUCA1, IDH1, CTSH, MAPK1, CTSD, PSMD1, PGM2
GO:0002431	Fc receptor mediated stimulatory signaling pathway	Upregulated	BP	64	6	3.14e-03	7.5e-02	FCGR1A, PLSCR1, MAPK1, ACTR3, PLCG2, IGHG1
GO:0090304	nucleic acid metabolic process	Downregulated	BP	2629	49	3.16e-03	2.8e-01	LCOR, ZNF212, BCL11A, SIGIRR, REL, SMN1, SRSF8, ZBTB33, KIF22, TADA2B, ZNF34, AKAP8, CIRBP, PHF19, THUMPD2, DBP, JARID2, ZBTB21, DNASE1L3, HMGXB4, ACVR1B, BRPF1, TRAPPC2B, DEDD2, MEF2D, CLCF1, HIC2, HBP1, ETS1, PLAGL2, PTP4A3, ZNF746, HSBP1, RPL10A, RNASEH1, SERTAD2, GTF2B, MXD4, BAG4, WTAP, BCOR, GMEB2, AHNAK, RPA1, CDKN2D, BATF3, CXXC5, CDKN1C, CCL4
GO:0099503	secretory vesicle	Upregulated	CC	552	23	3.18e-03	5.1e-02	CLEC5A, BRSK1, ATP6V1D, SERPING1, APAF1, MNDA, PLAC8, DYNLL1, RNASE2, FUCA1, MCEMP1, IDH1, CD300A, SIGLEC9, MMP25, CTSH, MAPK1, STX3, CTSD, PSMD1, PGM2, CD93, HSPD1
GO:0042221	response to chemical	Upregulated	BP	2044	63	3.29e-03	7.7e-02	FCGR1B, SERPINB2, NCOA7, TNFSF10, PARP9, STAT1, SASH1, OAS1, FCGR1A, ATP6V1D, AIM2, IFNAR1, KLF4, APAF1, GART, MKKS, MYOF, PID1, DYNLL1, SLC25A19, RNASE2, TLR5, IFI35, CAPZA1, IFIT3, MARC1, OAS2, IKBKE, IFIH1, TYMP, PLSCR1, LMNB1, IDH1, KLF10, RBM14, CTSH, LILRB1, MANF, MGST3, FEZ2, MAPK1, STX3, ACTR3, PSMD1, P2RY13, PLCG2, CUL1, FBXO6, NCF4, PAQR8, PSMB8, PREB, CYB5A, ATP6V1B2, CRLS1, STAT2, YWH…
GO:0002429	immune response-activating cell surface receptor signaling pathway	Upregulated	BP	242	13	3.32e-03	7.7e-02	FCGR1A, MNDA, PLSCR1, CD300A, BTN3A1, LPXN, MAPK1, ACTR3, PSMD1, PLCG2, CUL1, PSMB8, IGHG1
GO:0006084	acetyl-CoA metabolic process	Downregulated	BP	23	3	3.37e-03	2.8e-01	PDK3, MPC1, PDPR
GO:0012506	vesicle membrane	Upregulated	CC	457	20	3.42e-03	5.2e-02	FCGR1B, CLEC5A, DYSF, FCGR1A, ATP6V1D, WLS, MYOF, DYNLL1, MCEMP1, COPB2, TAP1, STAB1, CD300A, SIGLEC9, MMP25, STX3, AFTPH, YWHAG, SAR1B, CD93
GO:0006958	complement activation, classical pathway	Upregulated	BP	14	3	3.46e-03	7.8e-02	SERPING1, C2, IGHG1
GO:0016780	phosphotransferase activity, for other substituted phosphate groups	Upregulated	MF	14	3	3.46e-03	3.3e-01	PIGF, CRLS1, CEPT1
GO:0032727	positive regulation of interferon-alpha production	Upregulated	BP	14	3	3.46e-03	7.8e-02	STAT1, IFIH1, HSPD1
GO:0019433	triglyceride catabolic process	Downregulated	BP	7	2	3.54e-03	2.8e-01	MGLL, PIK3CG
GO:0035747	natural killer cell chemotaxis	Downregulated	BP	7	2	3.54e-03	2.8e-01	PIK3CG, CCL4
GO:0072357	PTW/PP1 phosphatase complex	Downregulated	CC	7	2	3.54e-03	2.0e-01	PPP1CB, WDR82
GO:0016021	integral component of membrane	Upregulated	CC	1857	58	3.84e-03	5.4e-02	FCGR1B, DHRS9, TNFSF10, GAPT, CLEC5A, DYSF, FCGR1A, IFNAR1, WLS, CISD1, SLC22A16, MYOF, SLC25A19, TLR5, TMEM51, MCEMP1, MARC1, COA3, SCIMP, TMEM250, TAP1, ADAM19, STAB1, PIGF, PLSCR1, ZDHHC16, SMCO4, GPAT3, CD300A, SIGLEC9, MMP25, LILRB1, SLC43A3, BTN3A1, TRAF3IP3, MGST3, TMEM251, STX3, ARMC10, TMCO1, P2RY13, C1GALT1C1, CEMIP2, NCF4, PAQR8, PREB, CYB5A, ATP6V1B2, CRLS1, CEPT1, ITGA5, RHBDF2, S1PR…
GO:0035578	azurophil granule lumen	Upregulated	CC	67	6	3.95e-03	5.4e-02	MNDA, PLAC8, RNASE2, FUCA1, MAPK1, PSMD1
GO:0006887	exocytosis	Upregulated	BP	563	23	4.07e-03	9.0e-02	CLEC5A, ATP6V1D, SERPING1, APAF1, MNDA, PLAC8, DYNLL1, RNASE2, FUCA1, MCEMP1, IDH1, CD300A, SIGLEC9, MMP25, CTSH, MANF, MAPK1, STX3, CTSD, PSMD1, PGM2, NSF, CD93
GO:0006950	response to stress	Upregulated	BP	2023	62	4.15e-03	9.1e-02	FCGR1B, SERPINB2, NCOA7, PARP9, STAT1, CLEC5A, DYSF, SASH1, OAS1, FCGR1A, BRSK1, IFI16, AIM2, SERPING1, IFNAR1, KLF4, APAF1, MNDA, PLAC8, VPS35, MYOF, RNASE2, TLR5, IFI35, CAPZA1, IFIT3, OAS2, IKBKE, IFIH1, TAP1, STAB1, PLSCR1, ZDHHC16, IDH1, CD300A, KLF10, SLFN11, MMP25, RBM14, LILRB1, UBE2L6, MANF, MAPK1, ACTR3, TMCO1, PSMD1, STK3, PLCG2, C1GALT1C1, CUL1, FBXO6, NCF4, PSMB8, PREB, STAT2, ITGA5,…
GO:0031983	vesicle lumen	Upregulated	CC	221	12	4.34e-03	5.4e-02	SERPING1, APAF1, MNDA, PLAC8, RNASE2, FUCA1, IDH1, CTSH, MAPK1, CTSD, PSMD1, PGM2
GO:0060205	cytoplasmic vesicle lumen	Upregulated	CC	221	12	4.34e-03	5.4e-02	SERPING1, APAF1, MNDA, PLAC8, RNASE2, FUCA1, IDH1, CTSH, MAPK1, CTSD, PSMD1, PGM2
GO:0004861	cyclin-dependent protein serine/threonine kinase inhibitor activity	Downregulated	MF	8	2	4.69e-03	8.3e-02	CDKN2D, CDKN1C
GO:0051683	establishment of Golgi localization	Downregulated	BP	8	2	4.69e-03	2.8e-01	ARHGAP21, SLC9A3R1
GO:0002291	T cell activation via T cell receptor contact with antigen bound to MHC molecule on antigen presenting cell	Upregulated	BP	5	2	4.88e-03	1.0e-01	APBB1IP, LILRB1
GO:0016114	terpenoid biosynthetic process	Upregulated	BP	5	2	4.88e-03	1.0e-01	DHRS9, GGPS1
GO:0017169	CDP-alcohol phosphatidyltransferase activity	Upregulated	MF	5	2	4.88e-03	3.3e-01	PIGF, CEPT1
GO:0050859	negative regulation of B cell receptor signaling pathway	Upregulated	BP	5	2	4.88e-03	1.0e-01	CD300A, LPXN
GO:0072641	type I interferon secretion	Upregulated	BP	5	2	4.88e-03	1.0e-01	IFIH1, LILRB1
GO:0005615	extracellular space	Upregulated	CC	1720	54	4.99e-03	5.9e-02	SERPINB2, TNFSF10, FCGBP, DYSF, ATP6V1D, LAP3, SERPING1, WLS, APAF1, CISD1, MNDA, GART, VPS35, MYOF, DYNLL1, RNASE2, FUCA1, CAPZA1, MOB1A, STAMBP, PLSCR1, ACOT13, IDH1, CD300A, BLOC1S1, AARS, CTSH, MANF, MGST3, MAPK1, STX3, ACTR3, CTSD, GLRX, PSMD1, PGM2, PLCG2, C1GALT1C1, SPG11, CEMIP2, PSMB8, CYB5A, ATP6V1B2, YWHAG, MTHFD2, ANG, NSF, NAGK, C2, TMEM106A, IGHG1, SHISA5, CHMP5, HSPD1
GO:0032647	regulation of interferon-alpha production	Upregulated	BP	16	3	5.15e-03	1.0e-01	STAT1, IFIH1, HSPD1
GO:0031056	regulation of histone modification	Downregulated	BP	84	5	5.15e-03	2.8e-01	TADA2B, AKAP8, PHF19, JARID2, BCOR
GO:0050851	antigen receptor-mediated signaling pathway	Upregulated	BP	170	10	5.17e-03	1.0e-01	MNDA, CD300A, BTN3A1, LPXN, MAPK1, PSMD1, PLCG2, CUL1, PSMB8, IGHG1
GO:0034341	response to interferon-gamma	Upregulated	BP	118	8	5.22e-03	1.0e-01	FCGR1B, PARP9, STAT1, OAS1, FCGR1A, OAS2, ACTR3, SP100
GO:0043170	macromolecule metabolic process	Downregulated	BP	4474	73	5.25e-03	2.8e-01	LCOR, CNEP1R1, ZNF212, PDK3, BCL11A, SIGIRR, REL, SMN1, MKNK2, SRSF8, ZBTB33, UBE2G1, KIF22, TADA2B, CTRL, ZNF34, AKAP8, CIRBP, SNRK, PPP1CB, PHF19, CYFIP2, PELI2, THUMPD2, DBP, CRBN, JARID2, PTP4A2, ZBTB21, SLC9A3R1, DNASE1L3, HMGXB4, ACVR1B, WDR82, BRPF1, TRAPPC2B, DEDD2, MEF2D, CLCF1, DUSP12, SCRN1, FAF2, HIC2, HBP1, ETS1, PLAGL2, PTP4A3, ZNF746, HSBP1, YOD1, PDPR, RPL10A, GGNBP2, RNASEH1, SER…
GO:0031058	positive regulation of histone modification	Downregulated	BP	53	4	5.31e-03	2.8e-01	TADA2B, AKAP8, PHF19, JARID2
GO:0050896	response to stimulus	Upregulated	BP	3955	107	5.33e-03	1.1e-01	FCGR1B, SERPINB2, NCOA7, TNFSF10, PARP9, STAT1, GAPT, CLEC5A, DYSF, SASH1, OAS1, FCGR1A, BRSK1, ATP6V1D, IFI16, AIM2, SERPING1, IFNAR1, KLF4, WLS, APAF1, MNDA, GART, PLAC8, MKKS, VPS35, MYOF, PID1, DYNLL1, SLC25A19, RNASE2, TLR5, IFI35, FUCA1, MCEMP1, CAPZA1, MOB1A, STAMBP, IFIT3, MARC1, OAS2, IKBKE, IFIH1, SCIMP, TYMP, TAP1, STAB1, PLSCR1, APBB1IP, LMNB1, NOTCH2NL, ZDHHC16, IDH1, GPAT3, CD300A, …
GO:0070820	tertiary granule	Upregulated	CC	119	8	5.50e-03	6.3e-02	CLEC5A, DYNLL1, MCEMP1, IDH1, CD300A, CTSH, CTSD, CD93
GO:0032480	negative regulation of type I interferon production	Upregulated	BP	32	4	5.58e-03	1.1e-01	IKBKE, IFIH1, LILRB1, UBE2L6
GO:0031625	ubiquitin protein ligase binding	Downregulated	MF	203	8	5.61e-03	9.0e-02	CCDC50, UBE2G1, ACVR1B, FAF2, ZNF746, YOD1, BAG4, TUBB
GO:0044421	extracellular region part	Upregulated	CC	1773	55	5.90e-03	6.5e-02	SERPINB2, TNFSF10, FCGBP, DYSF, ATP6V1D, LAP3, SERPING1, WLS, APAF1, CISD1, MNDA, GART, VPS35, MYOF, DYNLL1, RNASE2, FUCA1, CAPZA1, MOB1A, STAMBP, PLSCR1, ACOT13, IDH1, CD300A, BLOC1S1, AARS, MMP25, CTSH, MANF, MGST3, MAPK1, STX3, ACTR3, CTSD, GLRX, PSMD1, PGM2, PLCG2, C1GALT1C1, SPG11, CEMIP2, PSMB8, CYB5A, ATP6V1B2, YWHAG, MTHFD2, ANG, NSF, NAGK, C2, TMEM106A, IGHG1, SHISA5, CHMP5, HSPD1
GO:0010510	regulation of acetyl-CoA biosynthetic process from pyruvate	Downregulated	BP	9	2	5.97e-03	2.8e-01	PDK3, PDPR
GO:0005154	epidermal growth factor receptor binding	Upregulated	MF	17	3	6.15e-03	3.3e-01	ATXN2, PLSCR1, ITGA5
GO:0032607	interferon-alpha production	Upregulated	BP	17	3	6.15e-03	1.2e-01	STAT1, IFIH1, HSPD1
GO:0031224	intrinsic component of membrane	Upregulated	CC	1896	58	6.16e-03	6.5e-02	FCGR1B, DHRS9, TNFSF10, GAPT, CLEC5A, DYSF, FCGR1A, IFNAR1, WLS, CISD1, SLC22A16, MYOF, SLC25A19, TLR5, TMEM51, MCEMP1, MARC1, COA3, SCIMP, TMEM250, TAP1, ADAM19, STAB1, PIGF, PLSCR1, ZDHHC16, SMCO4, GPAT3, CD300A, SIGLEC9, MMP25, LILRB1, SLC43A3, BTN3A1, TRAF3IP3, MGST3, TMEM251, STX3, ARMC10, TMCO1, P2RY13, C1GALT1C1, CEMIP2, NCF4, PAQR8, PREB, CYB5A, ATP6V1B2, CRLS1, CEPT1, ITGA5, RHBDF2, S1PR…
GO:0048525	negative regulation of viral process	Upregulated	BP	52	5	6.20e-03	1.2e-01	STAT1, OAS1, IFI16, OAS2, PLSCR1
GO:0080134	regulation of response to stress	Upregulated	BP	758	28	6.32e-03	1.2e-01	SERPINB2, NCOA7, PARP9, STAT1, SASH1, IFI16, AIM2, SERPING1, IFNAR1, KLF4, VPS35, TLR5, IKBKE, IFIH1, PLSCR1, CD300A, RBM14, LILRB1, MAPK1, PSMD1, STK3, PLCG2, CUL1, PSMB8, STAT2, C2, IGHG1, HSPD1
GO:0000976	transcription regulatory region sequence-specific DNA binding	Downregulated	MF	348	11	6.51e-03	9.2e-02	BCL11A, REL, DBP, JARID2, MEF2D, ETS1, ZNF746, GTF2B, BCOR, GMEB2, BATF3
GO:0008360	regulation of cell shape	Downregulated	BP	89	5	6.58e-03	2.8e-01	CDC42EP4, SLC9A3R1, RHOC, RHOU, LST1
GO:0038093	Fc receptor signaling pathway	Upregulated	BP	149	9	6.63e-03	1.2e-01	FCGR1B, FCGR1A, MAPK1, ACTR3, PSMD1, PLCG2, CUL1, PSMB8, IGHG1
GO:0032481	positive regulation of type I interferon production	Upregulated	BP	53	5	6.73e-03	1.2e-01	STAT1, IFI16, IFIH1, PLCG2, HSPD1
GO:0007009	plasma membrane organization	Upregulated	BP	34	4	6.95e-03	1.3e-01	DYSF, MYOF, EPB41L3, PLSCR1
GO:0045765	regulation of angiogenesis	Upregulated	BP	124	8	7.01e-03	1.3e-01	STAT1, SASH1, KLF4, STAB1, CTSH, CEMIP2, ITGA5, SP100
GO:0060700	regulation of ribonuclease activity	Upregulated	BP	6	2	7.21e-03	1.3e-01	OAS1, OAS2
GO:0070821	tertiary granule membrane	Upregulated	CC	54	5	7.28e-03	7.2e-02	CLEC5A, DYNLL1, MCEMP1, CD300A, CD93
GO:0019219	regulation of nucleobase-containing compound metabolic process	Downregulated	BP	2042	39	7.29e-03	2.8e-01	LCOR, ZNF212, BCL11A, SIGIRR, REL, ZBTB33, TADA2B, ZNF34, AKAP8, CIRBP, PHF19, DBP, JARID2, ZBTB21, HMGXB4, ACVR1B, BRPF1, DEDD2, MEF2D, CLCF1, HIC2, HBP1, ETS1, PLAGL2, PTP4A3, ZNF746, HSBP1, SERTAD2, GTF2B, MXD4, BAG4, WTAP, BCOR, GMEB2, AHNAK, BATF3, CXXC5, CDKN1C, CCL4
GO:0005576	extracellular region	Upregulated	CC	1951	59	7.32e-03	7.2e-02	SERPINB2, TNFSF10, FCGBP, DYSF, OAS1, ATP6V1D, LAP3, SERPING1, WLS, APAF1, CISD1, MNDA, GART, PLAC8, VPS35, MYOF, DYNLL1, RNASE2, FUCA1, CAPZA1, MOB1A, STAMBP, PLSCR1, ACOT13, NOTCH2NL, IDH1, CD300A, BLOC1S1, AARS, MMP25, CTSH, LILRB1, MANF, MGST3, MAPK1, STX3, ACTR3, CTSD, GLRX, PSMD1, PGM2, PLCG2, C1GALT1C1, SPG11, CEMIP2, PSMB8, CYB5A, ATP6V1B2, YWHAG, MTHFD2, ANG, NSF, NAGK, C2, TMEM106A, IGH…
GO:0050812	regulation of acyl-CoA biosynthetic process	Downregulated	BP	10	2	7.40e-03	2.8e-01	PDK3, PDPR
GO:0071380	cellular response to prostaglandin E stimulus	Downregulated	BP	10	2	7.40e-03	2.8e-01	AKAP8, GNG2
GO:0016070	RNA metabolic process	Downregulated	BP	2386	44	7.52e-03	2.8e-01	LCOR, ZNF212, BCL11A, SIGIRR, REL, SMN1, SRSF8, ZBTB33, TADA2B, ZNF34, AKAP8, CIRBP, PHF19, THUMPD2, DBP, JARID2, ZBTB21, HMGXB4, ACVR1B, BRPF1, TRAPPC2B, DEDD2, MEF2D, HIC2, HBP1, ETS1, PLAGL2, PTP4A3, ZNF746, HSBP1, RPL10A, RNASEH1, SERTAD2, GTF2B, MXD4, BAG4, WTAP, BCOR, GMEB2, AHNAK, BATF3, CXXC5, CDKN1C, CCL4
GO:0031326	regulation of cellular biosynthetic process	Downregulated	BP	2115	40	7.65e-03	2.8e-01	LCOR, CNEP1R1, ZNF212, PDK3, BCL11A, SIGIRR, REL, MKNK2, ZBTB33, TADA2B, ZNF34, AKAP8, CIRBP, PHF19, CYFIP2, DBP, JARID2, ZBTB21, HMGXB4, ACVR1B, BRPF1, DEDD2, MEF2D, HIC2, HBP1, ETS1, PLAGL2, PTP4A3, ZNF746, HSBP1, PDPR, SERTAD2, GTF2B, MXD4, BCOR, GMEB2, BATF3, CXXC5, CDKN1C, CCL4
GO:0044389	ubiquitin-like protein ligase binding	Downregulated	MF	214	8	7.65e-03	9.2e-02	CCDC50, UBE2G1, ACVR1B, FAF2, ZNF746, YOD1, BAG4, TUBB
GO:1905269	positive regulation of chromatin organization	Downregulated	BP	59	4	7.76e-03	2.8e-01	TADA2B, AKAP8, PHF19, JARID2
GO:0032774	RNA biosynthetic process	Downregulated	BP	1850	36	7.81e-03	2.8e-01	LCOR, ZNF212, BCL11A, SIGIRR, REL, SMN1, ZBTB33, TADA2B, ZNF34, AKAP8, PHF19, DBP, JARID2, ZBTB21, HMGXB4, ACVR1B, BRPF1, TRAPPC2B, DEDD2, MEF2D, HIC2, HBP1, ETS1, PLAGL2, PTP4A3, ZNF746, HSBP1, SERTAD2, GTF2B, MXD4, BCOR, GMEB2, BATF3, CXXC5, CDKN1C, CCL4
GO:1904813	ficolin-1-rich granule lumen	Upregulated	CC	101	7	7.84e-03	7.2e-02	APAF1, MNDA, IDH1, CTSH, MAPK1, CTSD, PGM2
GO:0004252	serine-type endopeptidase activity	Upregulated	MF	55	5	7.86e-03	3.3e-01	CTSH, CTSD, C2, RHBDF2, IGHG1
GO:0098805	whole membrane	Upregulated	CC	952	33	7.88e-03	7.2e-02	FCGR1B, CLEC5A, FCGR1A, ATP6V1D, WLS, CISD1, VPS35, MYOF, DYNLL1, MCEMP1, MARC1, COPB2, IKBKE, TAP1, STAB1, PLSCR1, CD300A, BLOC1S1, SIGLEC9, MMP25, MAPK1, STX3, CTSD, AFTPH, SPG11, NCF4, CYB5A, ATP6V1B2, SAR1B, NSF, ACOX1, CD93, CHMP5
GO:0051253	negative regulation of RNA metabolic process	Downregulated	BP	625	16	8.34e-03	2.8e-01	BCL11A, REL, ZBTB33, CIRBP, JARID2, ZBTB21, DEDD2, HIC2, ZNF746, HSBP1, MXD4, BAG4, BCOR, BATF3, CXXC5, CDKN1C
GO:0045071	negative regulation of viral genome replication	Upregulated	BP	36	4	8.52e-03	1.5e-01	OAS1, IFI16, OAS2, PLSCR1
GO:0004175	endopeptidase activity	Upregulated	MF	156	9	8.87e-03	3.3e-01	ADAM19, MMP25, CTSH, CTSD, PSMD1, PSMB8, C2, RHBDF2, IGHG1
GO:0032462	regulation of protein homooligomerization	Downregulated	BP	11	2	8.97e-03	2.8e-01	CRBN, RHOC
GO:0046461	neutral lipid catabolic process	Downregulated	BP	11	2	8.97e-03	2.8e-01	MGLL, PIK3CG
GO:0046464	acylglycerol catabolic process	Downregulated	BP	11	2	8.97e-03	2.8e-01	MGLL, PIK3CG
GO:0016064	immunoglobulin mediated immune response	Upregulated	BP	57	5	9.13e-03	1.6e-01	GAPT, SERPING1, C2, IGHG1, HSPD1
GO:0003690	double-stranded DNA binding	Downregulated	MF	416	12	9.17e-03	9.2e-02	BCL11A, REL, AKAP8, DBP, JARID2, MEF2D, ETS1, ZNF746, GTF2B, BCOR, GMEB2, BATF3
GO:0034968	histone lysine methylation	Downregulated	BP	62	4	9.23e-03	2.8e-01	PHF19, JARID2, WDR82, BCOR
GO:0070011	peptidase activity, acting on L-amino acid peptides	Upregulated	MF	244	12	9.35e-03	3.3e-01	LAP3, STAMBP, ADAM19, OTUD1, MMP25, CTSH, CTSD, PSMD1, PSMB8, C2, RHBDF2, IGHG1
GO:0004721	phosphoprotein phosphatase activity	Downregulated	MF	97	5	9.39e-03	9.2e-02	PPP1CB, PTP4A2, DUSP12, PTP4A3, PDPR
GO:0071398	cellular response to fatty acid	Downregulated	BP	33	3	9.42e-03	2.8e-01	PDK3, AKAP8, GNG2
GO:1901363	heterocyclic compound binding	Downregulated	MF	2910	51	9.67e-03	9.2e-02	LCOR, CDC42EP4, ZNF212, PDK3, BCL11A, REL, SMN1, MKNK2, SRSF8, ZBTB33, UBE2G1, KIF22, TADA2B, ZNF34, AKAP8, CIRBP, SNRK, PHF19, CYFIP2, THUMPD2, DBP, JARID2, ZBTB21, DNASE1L3, HMGXB4, ACVR1B, BRPF1, DEDD2, MEF2D, DUSP12, HIC2, HBP1, ETS1, PLAGL2, ZNF746, YOD1, RPL10A, RNASEH1, GTF2B, MXD4, BAG4, BCOR, GMEB2, PIK3CG, TUBB, AHNAK, RPA1, RHOC, BATF3, CXXC5, RHOU
GO:1990837	sequence-specific double-stranded DNA binding	Downregulated	MF	368	11	9.73e-03	9.2e-02	BCL11A, REL, DBP, JARID2, MEF2D, ETS1, ZNF746, GTF2B, BCOR, GMEB2, BATF3
GO:2001141	regulation of RNA biosynthetic process	Downregulated	BP	1743	34	9.74e-03	2.8e-01	LCOR, ZNF212, BCL11A, SIGIRR, REL, ZBTB33, TADA2B, ZNF34, AKAP8, PHF19, DBP, JARID2, ZBTB21, HMGXB4, ACVR1B, BRPF1, DEDD2, MEF2D, HIC2, HBP1, ETS1, PLAGL2, PTP4A3, ZNF746, HSBP1, SERTAD2, GTF2B, MXD4, BCOR, GMEB2, BATF3, CXXC5, CDKN1C, CCL4
GO:0019724	B cell mediated immunity	Upregulated	BP	58	5	9.81e-03	1.6e-01	GAPT, SERPING1, C2, IGHG1, HSPD1
GO:0030449	regulation of complement activation	Upregulated	BP	20	3	9.82e-03	1.6e-01	SERPING1, C2, IGHG1
GO:0060338	regulation of type I interferon-mediated signaling pathway	Upregulated	BP	20	3	9.82e-03	1.6e-01	STAT1, IFNAR1, STAT2
GO:2000257	regulation of protein activation cascade	Upregulated	BP	20	3	9.82e-03	1.6e-01	SERPING1, C2, IGHG1
GO:0000982	transcription factor activity, RNA polymerase II proximal promoter sequence-specific DNA binding	Downregulated	MF	179	7	9.83e-03	9.2e-02	BCL11A, DBP, MEF2D, ETS1, PLAGL2, ZNF746, BATF3
GO:0002831	regulation of response to biotic stimulus	Upregulated	BP	81	6	9.92e-03	1.6e-01	PARP9, STAT1, SASH1, AIM2, LILRB1, HSPD1
GO:0014067	negative regulation of phosphatidylinositol 3-kinase signaling	Upregulated	BP	7	2	9.95e-03	1.6e-01	KLF4, STAMBP
GO:0019864	IgG binding	Upregulated	MF	7	2	9.95e-03	3.3e-01	FCGR1B, FCGR1A
GO:0070586	cell-cell adhesion involved in gastrulation	Upregulated	BP	7	2	9.95e-03	1.6e-01	KLF4, RIC8A
GO:0098877	neurotransmitter receptor transport to plasma membrane	Upregulated	BP	7	2	9.95e-03	1.6e-01	VPS35, STX3
GO:0016020	membrane	Upregulated	CC	3933	105	1.00e-02	8.7e-02	FCGR1B, DHRS9, SERPINB2, TNFSF10, PARP9, GAPT, CLEC5A, DYSF, OAS1, FCGR1A, ATP6V1D, IFI16, CYP27A1, IFNAR1, WLS, CISD1, VPS35, SLC22A16, MYOF, DYNLL1, SLC25A19, ATXN2, TLR5, TMEM51, EPB41L3, MCEMP1, STAMBP, NDUFAF1, MARC1, OAS2, COPB2, COA3, IKBKE, SCIMP, TMEM250, TAP1, ADAM19, STAB1, MRPS18C, PIGF, PLSCR1, APBB1IP, LMNB1, ZDHHC16, NDUFA8, SMCO4, GPAT3, SQOR, CD300A, BLOC1S1, AARS, SIGLEC9, MMP25…
GO:1901342	regulation of vasculature development	Upregulated	BP	132	8	1.01e-02	1.6e-01	STAT1, SASH1, KLF4, STAB1, CTSH, CEMIP2, ITGA5, SP100
GO:0044425	membrane part	Upregulated	CC	2556	73	1.02e-02	8.7e-02	FCGR1B, DHRS9, TNFSF10, GAPT, CLEC5A, DYSF, FCGR1A, ATP6V1D, IFNAR1, WLS, CISD1, VPS35, SLC22A16, MYOF, SLC25A19, TLR5, TMEM51, EPB41L3, MCEMP1, STAMBP, NDUFAF1, MARC1, COPB2, COA3, SCIMP, TMEM250, TAP1, ADAM19, STAB1, PIGF, PLSCR1, APBB1IP, ZDHHC16, NDUFA8, SMCO4, GPAT3, CD300A, SIGLEC9, MMP25, LILRB1, SLC43A3, BTN3A1, TRAF3IP3, MGST3, TMEM251, MAPK1, STX3, CTSD, SNTB1, ARMC10, TMCO1, P2RY13, AF…
GO:0030165	PDZ domain binding	Upregulated	MF	38	4	1.03e-02	3.3e-01	CRIPT, SNTB1, NSF, ACOX1
GO:0002433	immune response-regulating cell surface receptor signaling pathway involved in phagocytosis	Upregulated	BP	59	5	1.05e-02	1.7e-01	FCGR1A, MAPK1, ACTR3, PLCG2, IGHG1
GO:0038096	Fc-gamma receptor signaling pathway involved in phagocytosis	Upregulated	BP	59	5	1.05e-02	1.7e-01	FCGR1A, MAPK1, ACTR3, PLCG2, IGHG1
GO:0009889	regulation of biosynthetic process	Downregulated	BP	2154	40	1.06e-02	2.8e-01	LCOR, CNEP1R1, ZNF212, PDK3, BCL11A, SIGIRR, REL, MKNK2, ZBTB33, TADA2B, ZNF34, AKAP8, CIRBP, PHF19, CYFIP2, DBP, JARID2, ZBTB21, HMGXB4, ACVR1B, BRPF1, DEDD2, MEF2D, HIC2, HBP1, ETS1, PLAGL2, PTP4A3, ZNF746, HSBP1, PDPR, SERTAD2, GTF2B, MXD4, BCOR, GMEB2, BATF3, CXXC5, CDKN1C, CCL4
GO:0005775	vacuolar lumen	Upregulated	CC	107	7	1.06e-02	8.8e-02	MNDA, PLAC8, RNASE2, FUCA1, MAPK1, CTSD, PSMD1
GO:0008327	methyl-CpG binding	Downregulated	MF	12	2	1.07e-02	9.5e-02	ZBTB33, ZBTB21
GO:0031061	negative regulation of histone methylation	Downregulated	BP	12	2	1.07e-02	2.8e-01	JARID2, BCOR
GO:0034695	response to prostaglandin E	Downregulated	BP	12	2	1.07e-02	2.8e-01	AKAP8, GNG2
GO:0051645	Golgi localization	Downregulated	BP	12	2	1.07e-02	2.8e-01	ARHGAP21, SLC9A3R1
GO:0071379	cellular response to prostaglandin stimulus	Downregulated	BP	12	2	1.07e-02	2.8e-01	AKAP8, GNG2
GO:0097484	dendrite extension	Downregulated	BP	12	2	1.07e-02	2.8e-01	BCL11A, CYFIP2
GO:0008285	negative regulation of cell proliferation	Downregulated	BP	324	10	1.10e-02	2.8e-01	MTSS1, JARID2, SLC9A3R1, ETS1, GGNBP2, MXD4, CDKN2D, LST1, PTGES, CDKN1C
GO:0035384	thioester biosynthetic process	Downregulated	BP	35	3	1.11e-02	2.8e-01	PDK3, MPC1, PDPR
GO:0071616	acyl-CoA biosynthetic process	Downregulated	BP	35	3	1.11e-02	2.8e-01	PDK3, MPC1, PDPR
GO:0002455	humoral immune response mediated by circulating immunoglobulin	Upregulated	BP	21	3	1.13e-02	1.7e-01	SERPING1, C2, IGHG1
GO:1902275	regulation of chromatin organization	Downregulated	BP	102	5	1.15e-02	2.8e-01	TADA2B, AKAP8, PHF19, JARID2, BCOR
GO:0008287	protein serine/threonine phosphatase complex	Downregulated	CC	36	3	1.20e-02	3.1e-01	CNEP1R1, PPP1CB, WDR82
GO:0031519	PcG protein complex	Downregulated	CC	36	3	1.20e-02	3.1e-01	PHF19, JARID2, BCOR
GO:1903293	phosphatase complex	Downregulated	CC	36	3	1.20e-02	3.1e-01	CNEP1R1, PPP1CB, WDR82
GO:0048584	positive regulation of response to stimulus	Upregulated	BP	1131	37	1.21e-02	1.9e-01	TNFSF10, PARP9, SASH1, FCGR1A, IFI16, AIM2, SERPING1, WLS, APAF1, MNDA, VPS35, DYNLL1, TLR5, IKBKE, IFIH1, SCIMP, PLSCR1, CD300A, RBM14, CTSH, LILRB1, BTN3A1, LPXN, MAPK1, STX3, ACTR3, PSMD1, STK3, PLCG2, CUL1, PSMB8, YWHAG, ITGA5, C2, IGHG1, SHISA5, HSPD1
GO:0097159	organic cyclic compound binding	Downregulated	MF	2941	51	1.21e-02	1.0e-01	LCOR, CDC42EP4, ZNF212, PDK3, BCL11A, REL, SMN1, MKNK2, SRSF8, ZBTB33, UBE2G1, KIF22, TADA2B, ZNF34, AKAP8, CIRBP, SNRK, PHF19, CYFIP2, THUMPD2, DBP, JARID2, ZBTB21, DNASE1L3, HMGXB4, ACVR1B, BRPF1, DEDD2, MEF2D, DUSP12, HIC2, HBP1, ETS1, PLAGL2, ZNF746, YOD1, RPL10A, RNASEH1, GTF2B, MXD4, BAG4, BCOR, GMEB2, PIK3CG, TUBB, AHNAK, RPA1, RHOC, BATF3, CXXC5, RHOU
GO:1902531	regulation of intracellular signal transduction	Downregulated	BP	944	21	1.21e-02	2.8e-01	ARHGAP21, REL, PELI2, SLC9A3R1, BRPF1, CLCF1, PLAGL2, PTP4A3, RAP1GAP2, CARD19, GGNBP2, BAG4, SIAH1, PIK3CG, GPR35, RPA1, CDKN2D, RHOC, CXXC5, RHOU, CCL4
GO:0006351	transcription, DNA-templated	Downregulated	BP	1835	35	1.22e-02	2.8e-01	LCOR, ZNF212, BCL11A, SIGIRR, REL, SMN1, ZBTB33, TADA2B, ZNF34, AKAP8, PHF19, DBP, JARID2, ZBTB21, HMGXB4, ACVR1B, BRPF1, TRAPPC2B, DEDD2, MEF2D, HIC2, HBP1, ETS1, PLAGL2, PTP4A3, ZNF746, HSBP1, SERTAD2, GTF2B, MXD4, BCOR, GMEB2, BATF3, CXXC5, CDKN1C
GO:0010468	regulation of gene expression	Downregulated	BP	2242	41	1.23e-02	2.8e-01	LCOR, ZNF212, BCL11A, SIGIRR, REL, MKNK2, ZBTB33, TADA2B, ZNF34, AKAP8, CIRBP, PPP1CB, PHF19, CYFIP2, DBP, JARID2, ZBTB21, HMGXB4, ACVR1B, BRPF1, DEDD2, MEF2D, HIC2, HBP1, ETS1, PLAGL2, PTP4A3, ZNF746, HSBP1, RPL10A, GGNBP2, SERTAD2, GTF2B, MXD4, WTAP, BCOR, GMEB2, AHNAK, BATF3, CXXC5, CDKN1C
GO:0120111	neuron projection cytoplasm	Upregulated	CC	40	4	1.23e-02	9.9e-02	WLS, DYNLL1, BLOC1S1, MAPK1
GO:2001056	positive regulation of cysteine-type endopeptidase activity	Upregulated	BP	85	6	1.24e-02	1.9e-01	TNFSF10, IFI16, AIM2, APAF1, CTSH, HSPD1
GO:0042762	regulation of sulfur metabolic process	Downregulated	BP	13	2	1.25e-02	2.8e-01	PDK3, PDPR
GO:0045321	leukocyte activation	Upregulated	BP	763	27	1.26e-02	1.9e-01	GAPT, CLEC5A, ATP6V1D, APAF1, MNDA, PLAC8, DYNLL1, RNASE2, FUCA1, MCEMP1, PLSCR1, APBB1IP, IDH1, CD300A, SIGLEC9, MMP25, CTSH, LILRB1, BTN3A1, MAPK1, CTSD, PSMD1, PGM2, PLCG2, CD93, IGHG1, HSPD1
GO:0051704	multi-organism process	Upregulated	BP	1212	39	1.28e-02	1.9e-01	PARP9, STAT1, CLEC5A, SASH1, OAS1, IFI16, AIM2, IFNAR1, PLAC8, MKKS, SLC22A16, DYNLL1, RNASE2, TLR5, IFIT3, OAS2, IKBKE, IFIH1, TMEM250, TAP1, STAB1, PLSCR1, UBAP2L, SLFN11, LILRB1, MAPK1, PLCG2, CUL1, PAQR8, PSMB8, STAT2, ITGA5, SP100, ANG, ACOX1, CD93, IGHG1, CHMP5, HSPD1
GO:0038094	Fc-gamma receptor signaling pathway	Upregulated	BP	62	5	1.29e-02	1.9e-01	FCGR1A, MAPK1, ACTR3, PLCG2, IGHG1
GO:0008233	peptidase activity	Upregulated	MF	255	12	1.30e-02	3.3e-01	LAP3, STAMBP, ADAM19, OTUD1, MMP25, CTSH, CTSD, PSMD1, PSMB8, C2, RHBDF2, IGHG1
GO:0097659	nucleic acid-templated transcription	Downregulated	BP	1843	35	1.30e-02	2.8e-01	LCOR, ZNF212, BCL11A, SIGIRR, REL, SMN1, ZBTB33, TADA2B, ZNF34, AKAP8, PHF19, DBP, JARID2, ZBTB21, HMGXB4, ACVR1B, BRPF1, TRAPPC2B, DEDD2, MEF2D, HIC2, HBP1, ETS1, PLAGL2, PTP4A3, ZNF746, HSBP1, SERTAD2, GTF2B, MXD4, BCOR, GMEB2, BATF3, CXXC5, CDKN1C
GO:0005540	hyaluronic acid binding	Upregulated	MF	8	2	1.31e-02	3.3e-01	STAB1, CEMIP2
GO:0032393	MHC class I receptor activity	Upregulated	MF	8	2	1.31e-02	3.3e-01	CTSH, LILRB1
GO:0035457	cellular response to interferon-alpha	Upregulated	BP	8	2	1.31e-02	1.9e-01	IFNAR1, IFIT3
GO:0080090	regulation of primary metabolic process	Downregulated	BP	2952	51	1.31e-02	2.8e-01	LCOR, CNEP1R1, ZNF212, PDK3, BCL11A, SIGIRR, REL, MKNK2, ZBTB33, TADA2B, ZNF34, AKAP8, CIRBP, PHF19, CYFIP2, PELI2, DBP, JARID2, ZBTB21, SLC9A3R1, HMGXB4, ACVR1B, BRPF1, DEDD2, MEF2D, CLCF1, DUSP12, HIC2, HBP1, ETS1, PLAGL2, PTP4A3, ZNF746, HSBP1, YOD1, PDPR, GGNBP2, SERTAD2, GTF2B, MXD4, BAG4, WTAP, BCOR, GMEB2, PIK3CG, AHNAK, CDKN2D, BATF3, CXXC5, CDKN1C, CCL4
GO:0005766	primary lysosome	Upregulated	CC	112	7	1.34e-02	1.0e-01	MNDA, PLAC8, RNASE2, FUCA1, MAPK1, STX3, PSMD1
GO:0042582	azurophil granule	Upregulated	CC	112	7	1.34e-02	1.0e-01	MNDA, PLAC8, RNASE2, FUCA1, MAPK1, STX3, PSMD1
GO:0052548	regulation of endopeptidase activity	Upregulated	BP	196	10	1.35e-02	2.0e-01	SERPINB2, TNFSF10, IFI16, AIM2, SERPING1, KLF4, APAF1, CTSH, PSMB8, HSPD1
GO:0009306	protein secretion	Upregulated	BP	257	12	1.37e-02	2.0e-01	CLEC5A, AIM2, WLS, VPS35, DYNLL1, TLR5, IFIH1, LILRB1, BTN3A1, PREB, ANG, RHBDF2
GO:0006810	transport	Upregulated	BP	2462	70	1.38e-02	2.0e-01	FCGR1B, CLEC5A, DYSF, FCGR1A, BRSK1, ATP6V1D, AIM2, SERPING1, WLS, APAF1, MNDA, PLAC8, MKKS, VPS35, SLC22A16, PID1, DYNLL1, SLC25A19, RNASE2, ATXN2, TLR5, FUCA1, MCEMP1, CAPZA1, OAS2, COPB2, IFIH1, TAP1, STAB1, IDH1, CD300A, BLOC1S1, SIGLEC9, MMP25, CTSH, LILRB1, SLC43A3, BTN3A1, MANF, LYAR, MAPK1, STX3, ACTR3, CTSD, GLRX, TMCO1, PSMD1, PGM2, PLCG2, AFTPH, SPG11, NCF4, PSMB8, PREB, CYB5A, WASHC3,…
GO:0007605	sensory perception of sound	Downregulated	BP	38	3	1.39e-02	2.8e-01	CCDC50, SLC9A3R1, CDKN2D
GO:0031060	regulation of histone methylation	Downregulated	BP	38	3	1.39e-02	2.8e-01	PHF19, JARID2, BCOR
GO:0018022	peptidyl-lysine methylation	Downregulated	BP	70	4	1.40e-02	2.8e-01	PHF19, JARID2, WDR82, BCOR
GO:0034708	methyltransferase complex	Downregulated	CC	70	4	1.40e-02	3.1e-01	PHF19, JARID2, WDR82, WTAP
GO:0050714	positive regulation of protein secretion	Upregulated	BP	113	7	1.41e-02	2.0e-01	CLEC5A, AIM2, WLS, VPS35, DYNLL1, IFIH1, ANG
GO:0051234	establishment of localization	Upregulated	BP	2508	71	1.44e-02	2.0e-01	FCGR1B, CLEC5A, DYSF, FCGR1A, BRSK1, ATP6V1D, AIM2, SERPING1, WLS, APAF1, MNDA, PLAC8, MKKS, VPS35, SLC22A16, PID1, DYNLL1, SLC25A19, RNASE2, ATXN2, TLR5, FUCA1, MCEMP1, CRIPT, CAPZA1, OAS2, COPB2, IFIH1, TAP1, STAB1, IDH1, CD300A, BLOC1S1, SIGLEC9, MMP25, CTSH, LILRB1, SLC43A3, BTN3A1, MANF, LYAR, MAPK1, STX3, ACTR3, CTSD, GLRX, TMCO1, PSMD1, PGM2, PLCG2, AFTPH, SPG11, NCF4, PSMB8, PREB, CYB5A, …
GO:0016556	mRNA modification	Downregulated	BP	14	2	1.45e-02	2.8e-01	BAG4, WTAP
GO:1901385	regulation of voltage-gated calcium channel activity	Downregulated	BP	14	2	1.45e-02	2.8e-01	GPR35, AHNAK
GO:0046605	regulation of centrosome cycle	Upregulated	BP	23	3	1.45e-02	2.0e-01	RBM14, ATF5, CHMP5
GO:0038061	NIK/NF-kappaB signaling	Upregulated	BP	88	6	1.46e-02	2.0e-01	SASH1, IKBKE, PSMD1, CUL1, PSMB8, UBA3
GO:0006641	triglyceride metabolic process	Downregulated	BP	39	3	1.49e-02	2.8e-01	CNEP1R1, MGLL, PIK3CG
GO:0006355	regulation of transcription, DNA-templated	Downregulated	BP	1729	33	1.52e-02	2.8e-01	LCOR, ZNF212, BCL11A, SIGIRR, REL, ZBTB33, TADA2B, ZNF34, AKAP8, PHF19, DBP, JARID2, ZBTB21, HMGXB4, ACVR1B, BRPF1, DEDD2, MEF2D, HIC2, HBP1, ETS1, PLAGL2, PTP4A3, ZNF746, HSBP1, SERTAD2, GTF2B, MXD4, BCOR, GMEB2, BATF3, CXXC5, CDKN1C
GO:0050708	regulation of protein secretion	Upregulated	BP	200	10	1.53e-02	2.1e-01	CLEC5A, AIM2, WLS, VPS35, DYNLL1, TLR5, IFIH1, LILRB1, ANG, RHBDF2
GO:0002526	acute inflammatory response	Downregulated	BP	72	4	1.54e-02	2.8e-01	SIGIRR, DNASE1L3, PIK3CG, PTGES
GO:0072359	circulatory system development	Upregulated	BP	424	17	1.55e-02	2.1e-01	STAT1, SASH1, KLF4, MKKS, TYMP, ADAM19, STAB1, ZDHHC16, CTSH, MAPK1, STK3, CEMIP2, ITGA5, SETDB2, SP100, ANG, RIC8A
GO:0019866	organelle inner membrane	Upregulated	CC	325	14	1.55e-02	1.2e-01	CYP27A1, SLC25A19, NDUFAF1, MARC1, COA3, MRPS18C, LMNB1, NDUFA8, SQOR, MRPS31, FAHD1, CRLS1, MRPL27, HSPD1
GO:0006807	nitrogen compound metabolic process	Downregulated	BP	4867	76	1.56e-02	2.8e-01	LCOR, CNEP1R1, ZNF212, PDK3, BCL11A, SIGIRR, REL, SMN1, MKNK2, SRSF8, ZBTB33, UBE2G1, KIF22, TADA2B, CTRL, ZNF34, AKAP8, CIRBP, SNRK, PPP1CB, PHF19, CYFIP2, PELI2, THUMPD2, DBP, CRBN, JARID2, PTP4A2, ZBTB21, SLC9A3R1, MPC1, DNASE1L3, HMGXB4, ACVR1B, WDR82, BRPF1, TRAPPC2B, DEDD2, MEF2D, CLCF1, DUSP12, SCRN1, FAF2, HIC2, HBP1, ETS1, PLAGL2, PTP4A3, ZNF746, HSBP1, YOD1, PDPR, RPL10A, GGNBP2, RNASEH…
GO:0005743	mitochondrial inner membrane	Upregulated	CC	294	13	1.60e-02	1.2e-01	CYP27A1, SLC25A19, NDUFAF1, MARC1, COA3, MRPS18C, NDUFA8, SQOR, MRPS31, FAHD1, CRLS1, MRPL27, HSPD1
GO:0045892	negative regulation of transcription, DNA-templated	Downregulated	BP	560	14	1.63e-02	2.8e-01	BCL11A, REL, ZBTB33, JARID2, ZBTB21, DEDD2, HIC2, ZNF746, HSBP1, MXD4, BCOR, BATF3, CXXC5, CDKN1C
GO:0017144	drug metabolic process	Upregulated	BP	393	16	1.64e-02	2.2e-01	DHRS9, KLF4, GART, VPS35, PID1, SLC25A19, TLR5, NDUFAF1, NDUFA8, IDH1, SQOR, CTSH, ATP6V1B2, MTHFD2, NAGK, ACOX1
GO:0032420	stereocilium	Downregulated	CC	15	2	1.65e-02	3.1e-01	SLC9A3R1, RHOC
GO:0035098	ESC/E(Z) complex	Downregulated	CC	15	2	1.65e-02	3.1e-01	PHF19, JARID2
GO:0090207	regulation of triglyceride metabolic process	Downregulated	BP	15	2	1.65e-02	2.8e-01	CNEP1R1, PIK3CG
GO:1903506	regulation of nucleic acid-templated transcription	Downregulated	BP	1739	33	1.65e-02	2.8e-01	LCOR, ZNF212, BCL11A, SIGIRR, REL, ZBTB33, TADA2B, ZNF34, AKAP8, PHF19, DBP, JARID2, ZBTB21, HMGXB4, ACVR1B, BRPF1, DEDD2, MEF2D, HIC2, HBP1, ETS1, PLAGL2, PTP4A3, ZNF746, HSBP1, SERTAD2, GTF2B, MXD4, BCOR, GMEB2, BATF3, CXXC5, CDKN1C
GO:0007202	activation of phospholipase C activity	Upregulated	BP	9	2	1.65e-02	2.2e-01	ANG, S1PR4
GO:0031435	mitogen-activated protein kinase kinase kinase binding	Upregulated	MF	9	2	1.65e-02	3.5e-01	SASH1, MAPK1
GO:0071203	WASH complex	Upregulated	CC	9	2	1.65e-02	1.2e-01	CAPZA1, WASHC3
GO:0099632	protein transport within plasma membrane	Upregulated	BP	9	2	1.65e-02	2.2e-01	VPS35, STX3
GO:0099637	neurotransmitter receptor transport	Upregulated	BP	9	2	1.65e-02	2.2e-01	VPS35, STX3
GO:0008236	serine-type peptidase activity	Upregulated	MF	66	5	1.66e-02	3.5e-01	CTSH, CTSD, C2, RHBDF2, IGHG1
GO:1902750	negative regulation of cell cycle G2/M phase transition	Upregulated	BP	66	5	1.66e-02	2.2e-01	BRSK1, PSMD1, CUL1, PSMB8, ATF5
GO:0001101	response to acid chemical	Downregulated	BP	154	6	1.68e-02	2.8e-01	PDK3, BCL11A, AKAP8, GNG2, CDKN2D, PTGES
GO:0035556	intracellular signal transduction	Downregulated	BP	1415	28	1.70e-02	2.8e-01	CDC42EP4, ARHGAP21, REL, MKNK2, ZBTB33, SNRK, PELI2, SLC9A3R1, BRPF1, SH2B3, DEDD2, CLCF1, PLAGL2, PTP4A3, RAP1GAP2, CARD19, GGNBP2, GNG2, BAG4, SIAH1, PIK3CG, GPR35, RPA1, CDKN2D, RHOC, CXXC5, RHOU, CCL4
GO:0050954	sensory perception of mechanical stimulus	Downregulated	BP	41	3	1.70e-02	2.8e-01	CCDC50, SLC9A3R1, CDKN2D
GO:0031252	cell leading edge	Upregulated	CC	204	10	1.74e-02	1.2e-01	DYSF, WLS, EPB41L3, SCIMP, APBB1IP, STX3, ACTR3, PSD4, ATP6V1B2, ITGA5
GO:0061024	membrane organization	Upregulated	BP	498	19	1.74e-02	2.3e-01	DYSF, FCGR1A, VPS35, MYOF, PID1, DYNLL1, EPB41L3, CRIPT, TAP1, PLSCR1, CD300A, STX3, ACTR3, SPG11, PREB, YWHAG, SAR1B, NSF, IGHG1
GO:0009967	positive regulation of signal transduction	Downregulated	BP	797	18	1.76e-02	2.8e-01	REL, CYFIP2, PELI2, SLC9A3R1, ACVR1B, SH2B3, DEDD2, CLCF1, PLAGL2, PTP4A3, BAG4, SIAH1, PIK3CG, GPR35, RHOC, CXXC5, CDKN1C, CCL4
GO:0002790	peptide secretion	Upregulated	BP	267	12	1.80e-02	2.3e-01	CLEC5A, AIM2, WLS, VPS35, DYNLL1, TLR5, IFIH1, LILRB1, BTN3A1, PREB, ANG, RHBDF2
GO:2001244	positive regulation of intrinsic apoptotic signaling pathway	Downregulated	BP	42	3	1.82e-02	2.8e-01	SLC9A3R1, PLAGL2, SIAH1
GO:0002793	positive regulation of peptide secretion	Upregulated	BP	119	7	1.82e-02	2.3e-01	CLEC5A, AIM2, WLS, VPS35, DYNLL1, IFIH1, ANG
GO:0006956	complement activation	Upregulated	BP	25	3	1.82e-02	2.3e-01	SERPING1, C2, IGHG1
GO:0009112	nucleobase metabolic process	Upregulated	BP	25	3	1.82e-02	2.3e-01	GART, TYMP, MAPK1
GO:1903901	negative regulation of viral life cycle	Upregulated	BP	45	4	1.84e-02	2.3e-01	OAS1, IFI16, OAS2, PLSCR1
GO:0050794	regulation of cellular process	Downregulated	BP	4734	74	1.84e-02	2.8e-01	MTSS1, LCOR, CDC42EP4, MAD2L1BP, CNEP1R1, MGLL, ZNF212, PDK3, ARHGAP21, BCL11A, SIGIRR, REL, CCNG2, MKNK2, ZBTB33, TADA2B, ZNF34, AKAP8, CIRBP, SNRK, PHF19, CYFIP2, PELI2, DBP, CRBN, JARID2, ZBTB21, SLC9A3R1, HMGXB4, ACVR1B, BRPF1, SH2B3, DEDD2, MEF2D, CLCF1, DUSP12, HIC2, HBP1, ETS1, PLAGL2, PTP4A3, ZNF746, RAP1GAP2, RUNDC1, HSBP1, YOD1, PDPR, CARD19, GGNBP2, GNG2, SERTAD2, GTF2B, MXD4, BAG4, WT…
GO:0052547	regulation of peptidase activity	Upregulated	BP	206	10	1.85e-02	2.3e-01	SERPINB2, TNFSF10, IFI16, AIM2, SERPING1, KLF4, APAF1, CTSH, PSMB8, HSPD1
GO:0017171	serine hydrolase activity	Upregulated	MF	68	5	1.86e-02	3.7e-01	CTSH, CTSD, C2, RHBDF2, IGHG1
GO:0034694	response to prostaglandin	Downregulated	BP	16	2	1.87e-02	2.8e-01	AKAP8, GNG2
GO:1904030	negative regulation of cyclin-dependent protein kinase activity	Downregulated	BP	16	2	1.87e-02	2.8e-01	CDKN2D, CDKN1C
GO:0002449	lymphocyte mediated immunity	Upregulated	BP	120	7	1.90e-02	2.3e-01	GAPT, SERPING1, CTSH, LILRB1, C2, IGHG1, HSPD1
GO:0042581	specific granule	Upregulated	CC	120	7	1.90e-02	1.3e-01	CLEC5A, ATP6V1D, MCEMP1, MMP25, STX3, CTSD, CD93
GO:0045926	negative regulation of growth	Downregulated	BP	116	5	1.92e-02	2.8e-01	BCL11A, JARID2, ACVR1B, SERTAD2, CDKN2D
GO:0034766	negative regulation of ion transmembrane transport	Downregulated	BP	43	3	1.94e-02	2.8e-01	CRBN, SLC9A3R1, GPR35
GO:0002758	innate immune response-activating signal transduction	Upregulated	BP	178	9	1.97e-02	2.4e-01	TLR5, IKBKE, IFIH1, CD300A, PSMD1, PLCG2, CUL1, PSMB8, HSPD1
GO:0035579	specific granule membrane	Upregulated	CC	69	5	1.97e-02	1.3e-01	CLEC5A, ATP6V1D, MCEMP1, MMP25, CD93
GO:0050688	regulation of defense response to virus	Upregulated	BP	46	4	1.98e-02	2.4e-01	PARP9, STAT1, AIM2, LILRB1
GO:0035239	tube morphogenesis	Upregulated	BP	336	14	2.01e-02	2.4e-01	STAT1, SASH1, KLF4, APAF1, MKKS, TYMP, STAB1, CTSH, STK3, CEMIP2, ITGA5, SETDB2, SP100, ANG
GO:1902679	negative regulation of RNA biosynthetic process	Downregulated	BP	576	14	2.04e-02	2.8e-01	BCL11A, REL, ZBTB33, JARID2, ZBTB21, DEDD2, HIC2, ZNF746, HSBP1, MXD4, BCOR, BATF3, CXXC5, CDKN1C
GO:1903507	negative regulation of nucleic acid-templated transcription	Downregulated	BP	576	14	2.04e-02	2.8e-01	BCL11A, REL, ZBTB33, JARID2, ZBTB21, DEDD2, HIC2, ZNF746, HSBP1, MXD4, BCOR, BATF3, CXXC5, CDKN1C
GO:0015101	organic cation transmembrane transporter activity	Upregulated	MF	10	2	2.04e-02	3.8e-01	SLC22A16, SLC25A19
GO:0035458	cellular response to interferon-beta	Upregulated	BP	10	2	2.04e-02	2.4e-01	STAT1, AIM2
GO:0043414	macromolecule methylation	Downregulated	BP	161	6	2.04e-02	2.8e-01	PHF19, THUMPD2, JARID2, WDR82, WTAP, BCOR
GO:0009605	response to external stimulus	Upregulated	BP	1019	33	2.04e-02	2.4e-01	SERPINB2, PARP9, STAT1, SASH1, OAS1, IFI16, AIM2, SERPING1, IFNAR1, KLF4, APAF1, PLAC8, MKKS, VPS35, RNASE2, TLR5, IFIT3, OAS2, IKBKE, IFIH1, TYMP, STAB1, PLSCR1, KLF10, SLFN11, LILRB1, FEZ2, MAPK1, STX3, PLCG2, STAT2, C2, IGHG1
GO:1902749	regulation of cell cycle G2/M phase transition	Upregulated	BP	122	7	2.06e-02	2.4e-01	BRSK1, DYNLL1, PSMD1, CUL1, PSMB8, YWHAG, ATF5
GO:1902533	positive regulation of intracellular signal transduction	Downregulated	BP	521	13	2.08e-02	2.8e-01	REL, PELI2, SLC9A3R1, CLCF1, PLAGL2, PTP4A3, BAG4, SIAH1, PIK3CG, GPR35, RHOC, CXXC5, CCL4
GO:0002791	regulation of peptide secretion	Upregulated	BP	210	10	2.09e-02	2.4e-01	CLEC5A, AIM2, WLS, VPS35, DYNLL1, TLR5, IFIH1, LILRB1, ANG, RHBDF2
GO:0016571	histone methylation	Downregulated	BP	79	4	2.09e-02	2.8e-01	PHF19, JARID2, WDR82, BCOR
GO:0030308	negative regulation of cell growth	Downregulated	BP	79	4	2.09e-02	2.8e-01	BCL11A, ACVR1B, SERTAD2, CDKN2D
GO:0043921	modulation by host of viral transcription	Downregulated	BP	17	2	2.10e-02	2.8e-01	GTF2B, CCL4
GO:0052312	modulation of transcription in other organism involved in symbiotic interaction	Downregulated	BP	17	2	2.10e-02	2.8e-01	GTF2B, CCL4
GO:0052472	modulation by host of symbiont transcription	Downregulated	BP	17	2	2.10e-02	2.8e-01	GTF2B, CCL4
GO:0000323	lytic vacuole	Upregulated	CC	439	17	2.11e-02	1.3e-01	ATP6V1D, IFNAR1, MNDA, PLAC8, VPS35, RNASE2, FUCA1, BLOC1S1, CTSH, MAPK1, STX3, CTSD, PSMD1, SPG11, NCF4, ATP6V1B2, NSF
GO:0005764	lysosome	Upregulated	CC	439	17	2.11e-02	1.3e-01	ATP6V1D, IFNAR1, MNDA, PLAC8, VPS35, RNASE2, FUCA1, BLOC1S1, CTSH, MAPK1, STX3, CTSD, PSMD1, SPG11, NCF4, ATP6V1B2, NSF
GO:0051179	localization	Upregulated	BP	3017	82	2.13e-02	2.5e-01	FCGR1B, PARP9, CLEC5A, DYSF, SASH1, FCGR1A, BRSK1, ATP6V1D, AIM2, SERPING1, KLF4, WLS, APAF1, MNDA, PLAC8, MKKS, VPS35, SLC22A16, PID1, DYNLL1, SLC25A19, RNASE2, ATXN2, TLR5, EPB41L3, FUCA1, MCEMP1, CRIPT, CAPZA1, OAS2, COPB2, IKBKE, IFIH1, TMEM250, TAP1, STAB1, IDH1, CD300A, BLOC1S1, SIGLEC9, MMP25, CTSH, LILRB1, SLC43A3, BTN3A1, MANF, LYAR, MAPK1, RNF20, PSTPIP2, STX3, ACTR3, CTSD, PLRG1, GLRX,…
GO:1901136	carbohydrate derivative catabolic process	Upregulated	BP	96	6	2.15e-02	2.5e-01	FUCA1, TYMP, PGM2, FBXO6, CEMIP2, NAGK
GO:0045934	negative regulation of nucleobase-containing compound metabolic process	Downregulated	BP	697	16	2.18e-02	2.8e-01	BCL11A, REL, ZBTB33, CIRBP, JARID2, ZBTB21, DEDD2, HIC2, ZNF746, HSBP1, MXD4, BAG4, BCOR, BATF3, CXXC5, CDKN1C
GO:0070542	response to fatty acid	Downregulated	BP	45	3	2.18e-02	2.8e-01	PDK3, AKAP8, GNG2
GO:0010556	regulation of macromolecule biosynthetic process	Downregulated	BP	2044	37	2.19e-02	2.8e-01	LCOR, ZNF212, BCL11A, SIGIRR, REL, MKNK2, ZBTB33, TADA2B, ZNF34, AKAP8, CIRBP, PHF19, CYFIP2, DBP, JARID2, ZBTB21, HMGXB4, ACVR1B, BRPF1, DEDD2, MEF2D, HIC2, HBP1, ETS1, PLAGL2, PTP4A3, ZNF746, HSBP1, SERTAD2, GTF2B, MXD4, BCOR, GMEB2, BATF3, CXXC5, CDKN1C, CCL4
GO:0009966	regulation of signal transduction	Downregulated	BP	1510	29	2.20e-02	2.8e-01	MGLL, ARHGAP21, SIGIRR, REL, CYFIP2, PELI2, SLC9A3R1, HMGXB4, ACVR1B, BRPF1, SH2B3, DEDD2, CLCF1, PLAGL2, PTP4A3, RAP1GAP2, CARD19, GGNBP2, BAG4, SIAH1, PIK3CG, GPR35, RPA1, CDKN2D, RHOC, CXXC5, RHOU, CDKN1C, CCL4
GO:0031256	leading edge membrane	Upregulated	CC	71	5	2.21e-02	1.3e-01	WLS, EPB41L3, SCIMP, PSD4, ITGA5
GO:0006139	nucleobase-containing compound metabolic process	Downregulated	BP	2959	50	2.24e-02	2.8e-01	LCOR, ZNF212, BCL11A, SIGIRR, REL, SMN1, SRSF8, ZBTB33, KIF22, TADA2B, ZNF34, AKAP8, CIRBP, PHF19, THUMPD2, DBP, JARID2, ZBTB21, MPC1, DNASE1L3, HMGXB4, ACVR1B, BRPF1, TRAPPC2B, DEDD2, MEF2D, CLCF1, HIC2, HBP1, ETS1, PLAGL2, PTP4A3, ZNF746, HSBP1, RPL10A, RNASEH1, SERTAD2, GTF2B, MXD4, BAG4, WTAP, BCOR, GMEB2, AHNAK, RPA1, CDKN2D, BATF3, CXXC5, CDKN1C, CCL4
GO:0002920	regulation of humoral immune response	Upregulated	BP	27	3	2.24e-02	2.5e-01	SERPING1, C2, IGHG1
GO:0045824	negative regulation of innate immune response	Upregulated	BP	27	3	2.24e-02	2.5e-01	IFI16, SERPING1, LILRB1
GO:0090382	phagosome maturation	Upregulated	BP	27	3	2.24e-02	2.5e-01	ATP6V1D, SPG11, ATP6V1B2
GO:1903670	regulation of sprouting angiogenesis	Upregulated	BP	27	3	2.24e-02	2.5e-01	KLF4, CEMIP2, ITGA5
GO:0010950	positive regulation of endopeptidase activity	Upregulated	BP	97	6	2.25e-02	2.5e-01	TNFSF10, IFI16, AIM2, APAF1, CTSH, HSPD1
GO:0031323	regulation of cellular metabolic process	Downregulated	BP	3032	51	2.25e-02	2.8e-01	LCOR, CNEP1R1, ZNF212, PDK3, BCL11A, SIGIRR, REL, MKNK2, ZBTB33, TADA2B, ZNF34, AKAP8, CIRBP, PHF19, CYFIP2, PELI2, DBP, JARID2, ZBTB21, SLC9A3R1, HMGXB4, ACVR1B, BRPF1, DEDD2, MEF2D, CLCF1, DUSP12, HIC2, HBP1, ETS1, PLAGL2, PTP4A3, ZNF746, HSBP1, YOD1, PDPR, GGNBP2, SERTAD2, GTF2B, MXD4, BAG4, WTAP, BCOR, GMEB2, PIK3CG, AHNAK, CDKN2D, BATF3, CXXC5, CDKN1C, CCL4
GO:0008654	phospholipid biosynthetic process	Upregulated	BP	153	8	2.27e-02	2.5e-01	PIGF, PLSCR1, IDH1, GPAT3, PLCG2, GGPS1, CRLS1, CEPT1
GO:0002250	adaptive immune response	Upregulated	BP	213	10	2.28e-02	2.5e-01	FCGR1B, GAPT, SERPING1, TAP1, CTSH, LILRB1, BTN3A1, C2, IGHG1, HSPD1
GO:0005740	mitochondrial envelope	Upregulated	CC	443	17	2.28e-02	1.4e-01	CYP27A1, CISD1, SLC25A19, NDUFAF1, MARC1, COA3, IKBKE, MRPS18C, NDUFA8, SQOR, BLOC1S1, MRPS31, FAHD1, CYB5A, CRLS1, MRPL27, HSPD1
GO:0006897	endocytosis	Upregulated	BP	375	15	2.28e-02	2.5e-01	FCGR1B, FCGR1A, ATXN2, STAB1, CD300A, LILRB1, LYAR, MAPK1, ACTR3, PLCG2, SPG11, NCF4, C2, CD93, IGHG1
GO:0015144	carbohydrate transmembrane transporter activity	Downregulated	MF	18	2	2.35e-02	1.7e-01	SLC2A6, AQP10
GO:0050789	regulation of biological process	Downregulated	BP	5012	77	2.38e-02	2.8e-01	MTSS1, LCOR, CDC42EP4, MAD2L1BP, CNEP1R1, MGLL, ZNF212, PDK3, ARHGAP21, BCL11A, SIGIRR, REL, CCNG2, MKNK2, ZBTB33, TADA2B, ZNF34, AKAP8, CIRBP, SNRK, PPP1CB, PHF19, CYFIP2, PELI2, DBP, CRBN, JARID2, ZBTB21, SLC9A3R1, DNASE1L3, HMGXB4, ACVR1B, BRPF1, SH2B3, DEDD2, MEF2D, CLCF1, DUSP12, HIC2, HBP1, ETS1, PLAGL2, PTP4A3, ZNF746, RAP1GAP2, RUNDC1, HSBP1, YOD1, PDPR, CARD19, RPL10A, GGNBP2, GNG2, SERT…
GO:0006725	cellular aromatic compound metabolic process	Downregulated	BP	3041	51	2.39e-02	2.8e-01	LCOR, ZNF212, BCL11A, SIGIRR, REL, SMN1, SRSF8, ZBTB33, KIF22, TADA2B, ZNF34, AKAP8, CIRBP, PHF19, THUMPD2, DBP, JARID2, ZBTB21, MPC1, DNASE1L3, HMGXB4, ACVR1B, BRPF1, TRAPPC2B, DEDD2, MEF2D, CLCF1, HIC2, HBP1, ETS1, PLAGL2, PTP4A3, ZNF746, HSBP1, RPL10A, RNASEH1, SERTAD2, GTF2B, MXD4, BAG4, WTAP, BCOR, GMEB2, HGD, AHNAK, RPA1, CDKN2D, BATF3, CXXC5, CDKN1C, CCL4
GO:0071310	cellular response to organic substance	Upregulated	BP	1381	42	2.40e-02	2.6e-01	FCGR1B, SERPINB2, PARP9, STAT1, SASH1, OAS1, FCGR1A, ATP6V1D, AIM2, IFNAR1, KLF4, APAF1, MKKS, MYOF, PID1, DYNLL1, TLR5, IFI35, CAPZA1, IFIT3, OAS2, IFIH1, LMNB1, KLF10, RBM14, CTSH, LILRB1, MAPK1, STX3, ACTR3, PSMD1, P2RY13, CUL1, PAQR8, PSMB8, PREB, ATP6V1B2, STAT2, YWHAG, ITGA5, SP100, IGHG1
GO:0001775	cell activation	Upregulated	BP	843	28	2.41e-02	2.6e-01	GAPT, CLEC5A, ATP6V1D, APAF1, MNDA, PLAC8, DYNLL1, RNASE2, FUCA1, MCEMP1, PLSCR1, APBB1IP, IDH1, CD300A, SIGLEC9, MMP25, CTSH, LILRB1, BTN3A1, MAPK1, CTSD, PSMD1, PGM2, PLCG2, C1GALT1C1, CD93, IGHG1, HSPD1
GO:0002460	adaptive immune response based on somatic recombination of immune receptors built from immunoglobulin superfamily domains	Upregulated	BP	126	7	2.41e-02	2.6e-01	GAPT, SERPING1, CTSH, LILRB1, C2, IGHG1, HSPD1
GO:0006206	pyrimidine nucleobase metabolic process	Upregulated	BP	11	2	2.45e-02	2.6e-01	TYMP, MAPK1
GO:0042730	fibrinolysis	Upregulated	BP	11	2	2.45e-02	2.6e-01	SERPINB2, SERPING1
GO:0044320	cellular response to leptin stimulus	Upregulated	BP	11	2	2.45e-02	2.6e-01	MKKS, PID1
GO:0071813	lipoprotein particle binding	Upregulated	MF	11	2	2.45e-02	4.0e-01	STAB1, HSPD1
GO:0071814	protein-lipid complex binding	Upregulated	MF	11	2	2.45e-02	4.0e-01	STAB1, HSPD1
GO:0044212	transcription regulatory region DNA binding	Downregulated	MF	422	11	2.46e-02	1.7e-01	BCL11A, REL, DBP, JARID2, MEF2D, ETS1, ZNF746, GTF2B, BCOR, GMEB2, BATF3
GO:0002755	MyD88-dependent toll-like receptor signaling pathway	Upregulated	BP	28	3	2.47e-02	2.6e-01	TLR5, CD300A, HSPD1
GO:0001525	angiogenesis	Upregulated	BP	216	10	2.48e-02	2.6e-01	STAT1, SASH1, KLF4, TYMP, STAB1, CTSH, CEMIP2, ITGA5, SP100, ANG
GO:2000112	regulation of cellular macromolecule biosynthetic process	Downregulated	BP	1994	36	2.50e-02	2.9e-01	LCOR, ZNF212, BCL11A, SIGIRR, REL, MKNK2, ZBTB33, TADA2B, ZNF34, AKAP8, CIRBP, PHF19, CYFIP2, DBP, JARID2, ZBTB21, HMGXB4, ACVR1B, BRPF1, DEDD2, MEF2D, HIC2, HBP1, ETS1, PLAGL2, PTP4A3, ZNF746, HSBP1, SERTAD2, GTF2B, MXD4, BCOR, GMEB2, BATF3, CXXC5, CDKN1C
GO:0001067	regulatory region nucleic acid binding	Downregulated	MF	423	11	2.50e-02	1.7e-01	BCL11A, REL, DBP, JARID2, MEF2D, ETS1, ZNF746, GTF2B, BCOR, GMEB2, BATF3
GO:0032880	regulation of protein localization	Upregulated	BP	483	18	2.52e-02	2.6e-01	PARP9, CLEC5A, AIM2, WLS, VPS35, PID1, DYNLL1, RNASE2, TLR5, CRIPT, IFIH1, LILRB1, MAPK1, STX3, YWHAG, SP100, ANG, RHBDF2
GO:0034654	nucleobase-containing compound biosynthetic process	Downregulated	BP	2135	38	2.57e-02	2.9e-01	LCOR, ZNF212, BCL11A, SIGIRR, REL, SMN1, ZBTB33, TADA2B, ZNF34, AKAP8, PHF19, DBP, JARID2, ZBTB21, HMGXB4, ACVR1B, BRPF1, TRAPPC2B, DEDD2, MEF2D, HIC2, HBP1, ETS1, PLAGL2, PTP4A3, ZNF746, HSBP1, SERTAD2, GTF2B, MXD4, BCOR, GMEB2, RPA1, CDKN2D, BATF3, CXXC5, CDKN1C, CCL4
GO:0035335	peptidyl-tyrosine dephosphorylation	Downregulated	BP	48	3	2.59e-02	2.9e-01	PTP4A2, DUSP12, PTP4A3
GO:0001205	distal enhancer DNA-binding transcription activator activity, RNA polymerase II-specific	Downregulated	MF	19	2	2.60e-02	1.7e-01	REL, MEF2D
GO:0007212	dopamine receptor signaling pathway	Downregulated	BP	19	2	2.60e-02	2.9e-01	SLC9A3R1, GNG2
GO:0016538	cyclin-dependent protein serine/threonine kinase regulator activity	Downregulated	MF	19	2	2.60e-02	1.7e-01	CDKN2D, CDKN1C
GO:0019369	arachidonic acid metabolic process	Downregulated	BP	19	2	2.60e-02	2.9e-01	MGLL, PTGES
GO:0030291	protein serine/threonine kinase inhibitor activity	Downregulated	MF	19	2	2.60e-02	1.7e-01	CDKN2D, CDKN1C
GO:0030970	retrograde protein transport, ER to cytosol	Downregulated	BP	19	2	2.60e-02	2.9e-01	FAF2, YOD1
GO:0032421	stereocilium bundle	Downregulated	CC	19	2	2.60e-02	4.4e-01	SLC9A3R1, RHOC
GO:1903513	endoplasmic reticulum to cytosol transport	Downregulated	BP	19	2	2.60e-02	2.9e-01	FAF2, YOD1
GO:0031966	mitochondrial membrane	Upregulated	CC	417	16	2.68e-02	1.6e-01	CYP27A1, CISD1, SLC25A19, NDUFAF1, MARC1, COA3, IKBKE, MRPS18C, NDUFA8, SQOR, MRPS31, FAHD1, CYB5A, CRLS1, MRPL27, HSPD1
GO:0045806	negative regulation of endocytosis	Upregulated	BP	29	3	2.71e-02	2.8e-01	ATXN2, CD300A, LILRB1
GO:0051128	regulation of cellular component organization	Downregulated	BP	1211	24	2.72e-02	2.9e-01	CDC42EP4, MAD2L1BP, BCL11A, TADA2B, AKAP8, PHF19, CRBN, JARID2, SLC9A3R1, ACVR1B, ETS1, PLAGL2, RAP1GAP2, RUNDC1, SERTAD2, GTF2B, BAG4, BCOR, RPA1, CDKN2D, IL10RA, RHOC, RHOU, LST1
GO:0004725	protein tyrosine phosphatase activity	Downregulated	MF	49	3	2.73e-02	1.7e-01	PTP4A2, DUSP12, PTP4A3
GO:0006639	acylglycerol metabolic process	Downregulated	BP	49	3	2.73e-02	2.9e-01	CNEP1R1, MGLL, PIK3CG
GO:0031146	SCF-dependent proteasomal ubiquitin-dependent protein catabolic process	Upregulated	BP	51	4	2.79e-02	2.8e-01	PSMD1, CUL1, FBXO6, PSMB8
GO:1901987	regulation of cell cycle phase transition	Upregulated	BP	252	11	2.79e-02	2.8e-01	BRSK1, KLF4, PID1, DYNLL1, SLFN11, PLRG1, PSMD1, CUL1, PSMB8, YWHAG, ATF5
GO:0060255	regulation of macromolecule metabolic process	Downregulated	BP	2995	50	2.82e-02	3.0e-01	LCOR, CNEP1R1, ZNF212, BCL11A, SIGIRR, REL, MKNK2, ZBTB33, TADA2B, ZNF34, AKAP8, CIRBP, PPP1CB, PHF19, CYFIP2, PELI2, DBP, JARID2, ZBTB21, SLC9A3R1, HMGXB4, ACVR1B, BRPF1, DEDD2, MEF2D, CLCF1, HIC2, HBP1, ETS1, PLAGL2, PTP4A3, ZNF746, HSBP1, YOD1, RPL10A, GGNBP2, SERTAD2, GTF2B, MXD4, BAG4, WTAP, BCOR, GMEB2, PIK3CG, AHNAK, CDKN2D, BATF3, CXXC5, CDKN1C, CCL4
GO:0002009	morphogenesis of an epithelium	Upregulated	BP	221	10	2.85e-02	2.8e-01	STAT1, KLF4, APAF1, MKKS, CTSH, PSMD1, STK3, PSMB8, ITGA5, SETDB2
GO:0007369	gastrulation	Upregulated	BP	76	5	2.86e-02	2.8e-01	KLF4, WLS, MKKS, ITGA5, RIC8A
GO:0008637	apoptotic mitochondrial changes	Upregulated	BP	76	5	2.86e-02	2.8e-01	TNFSF10, VPS35, DYNLL1, YWHAG, HSPD1
GO:0032459	regulation of protein oligomerization	Downregulated	BP	20	2	2.87e-02	3.0e-01	CRBN, RHOC
GO:0006638	neutral lipid metabolic process	Downregulated	BP	50	3	2.88e-02	3.0e-01	CNEP1R1, MGLL, PIK3CG
GO:1903214	regulation of protein targeting to mitochondrion	Downregulated	BP	50	3	2.88e-02	3.0e-01	PLAGL2, BAG4, RHOU
GO:0001919	regulation of receptor recycling	Upregulated	BP	12	2	2.90e-02	2.8e-01	NSF, CHMP5
GO:0008656	cysteine-type endopeptidase activator activity involved in apoptotic process	Upregulated	MF	12	2	2.90e-02	4.2e-01	APAF1, CTSH
GO:0030889	negative regulation of B cell proliferation	Upregulated	BP	12	2	2.90e-02	2.8e-01	MNDA, CD300A
GO:0046653	tetrahydrofolate metabolic process	Upregulated	BP	12	2	2.90e-02	2.8e-01	GART, MTHFD2
GO:0051131	chaperone-mediated protein complex assembly	Upregulated	BP	12	2	2.90e-02	2.8e-01	MKKS, HSPD1
GO:0072643	interferon-gamma secretion	Upregulated	BP	12	2	2.90e-02	2.8e-01	LILRB1, BTN3A1
GO:0090140	regulation of mitochondrial fission	Upregulated	BP	12	2	2.90e-02	2.8e-01	VPS35, STAT2
GO:0010647	positive regulation of cell communication	Downregulated	BP	844	18	2.95e-02	3.0e-01	REL, CYFIP2, PELI2, SLC9A3R1, ACVR1B, SH2B3, DEDD2, CLCF1, PLAGL2, PTP4A3, BAG4, SIAH1, PIK3CG, GPR35, RHOC, CXXC5, CDKN1C, CCL4
GO:0007266	Rho protein signal transduction	Downregulated	BP	88	4	2.97e-02	3.0e-01	CDC42EP4, GPR35, RHOC, RHOU
GO:0002697	regulation of immune effector process	Upregulated	BP	192	9	3.02e-02	2.9e-01	PARP9, STAT1, AIM2, SERPING1, CD300A, LILRB1, C2, IGHG1, HSPD1
GO:0006470	protein dephosphorylation	Downregulated	BP	177	6	3.07e-02	3.0e-01	CNEP1R1, PPP1CB, PTP4A2, DUSP12, PTP4A3, PDPR
GO:0023056	positive regulation of signaling	Downregulated	BP	849	18	3.11e-02	3.0e-01	REL, CYFIP2, PELI2, SLC9A3R1, ACVR1B, SH2B3, DEDD2, CLCF1, PLAGL2, PTP4A3, BAG4, SIAH1, PIK3CG, GPR35, RHOC, CXXC5, CDKN1C, CCL4
GO:0010948	negative regulation of cell cycle process	Upregulated	BP	193	9	3.11e-02	3.0e-01	BRSK1, KLF4, APAF1, SLFN11, RBM14, PSMD1, CUL1, PSMB8, ATF5
GO:0030262	apoptotic nuclear changes	Downregulated	BP	21	2	3.14e-02	3.0e-01	DNASE1L3, DEDD2
GO:0034405	response to fluid shear stress	Downregulated	BP	21	2	3.14e-02	3.0e-01	MTSS1, ETS1
GO:0051171	regulation of nitrogen compound metabolic process	Downregulated	BP	2869	48	3.15e-02	3.0e-01	LCOR, CNEP1R1, ZNF212, BCL11A, SIGIRR, REL, MKNK2, ZBTB33, TADA2B, ZNF34, AKAP8, CIRBP, PHF19, CYFIP2, PELI2, DBP, JARID2, ZBTB21, SLC9A3R1, HMGXB4, ACVR1B, BRPF1, DEDD2, MEF2D, CLCF1, HIC2, HBP1, ETS1, PLAGL2, PTP4A3, ZNF746, HSBP1, YOD1, GGNBP2, SERTAD2, GTF2B, MXD4, BAG4, WTAP, BCOR, GMEB2, PIK3CG, AHNAK, CDKN2D, BATF3, CXXC5, CDKN1C, CCL4
GO:0003725	double-stranded RNA binding	Upregulated	MF	53	4	3.15e-02	4.2e-01	OAS1, OAS2, IFIH1, HSPD1
GO:0042100	B cell proliferation	Upregulated	BP	53	4	3.15e-02	3.0e-01	GAPT, MNDA, CD300A, HSPD1
GO:0030433	ubiquitin-dependent ERAD pathway	Downregulated	BP	52	3	3.18e-02	3.0e-01	FAF2, YOD1, RNF103
GO:0034097	response to cytokine	Downregulated	BP	670	15	3.18e-02	3.0e-01	CDC42EP4, SIGIRR, REL, PELI2, JARID2, MPC1, CLCF1, ETS1, PTP4A3, BAG4, GPR35, IL10RA, RHOU, PTGES, CCL4
GO:0048583	regulation of response to stimulus	Upregulated	BP	1973	56	3.19e-02	3.0e-01	FCGR1B, SERPINB2, NCOA7, TNFSF10, PARP9, STAT1, SASH1, FCGR1A, IFI16, AIM2, SERPING1, IFNAR1, KLF4, WLS, APAF1, MNDA, MKKS, VPS35, MYOF, PID1, DYNLL1, TLR5, STAMBP, IKBKE, IFIH1, SCIMP, TYMP, PLSCR1, GPAT3, CD300A, SIGLEC9, RBM14, CTSH, LILRB1, BTN3A1, MANF, LPXN, MAPK1, STX3, ACTR3, PSMD1, STK3, PLCG2, CUL1, PSD4, PSMB8, STAT2, YWHAG, ITGA5, SP100, ARHGAP15, C2, RHBDF2, IGHG1, SHISA5, HSPD1
GO:0016032	viral process	Upregulated	BP	532	19	3.19e-02	3.0e-01	STAT1, CLEC5A, OAS1, IFI16, DYNLL1, OAS2, IFIH1, TMEM250, TAP1, PLSCR1, MAPK1, CUL1, PSMB8, STAT2, ITGA5, SP100, CD93, CHMP5, HSPD1
GO:0051046	regulation of secretion	Upregulated	BP	324	13	3.23e-02	3.0e-01	CLEC5A, AIM2, WLS, VPS35, DYNLL1, TLR5, OAS2, IFIH1, CD300A, LILRB1, ANG, NSF, RHBDF2
GO:0018130	heterocycle biosynthetic process	Downregulated	BP	2170	38	3.27e-02	3.0e-01	LCOR, ZNF212, BCL11A, SIGIRR, REL, SMN1, ZBTB33, TADA2B, ZNF34, AKAP8, PHF19, DBP, JARID2, ZBTB21, HMGXB4, ACVR1B, BRPF1, TRAPPC2B, DEDD2, MEF2D, HIC2, HBP1, ETS1, PLAGL2, PTP4A3, ZNF746, HSBP1, SERTAD2, GTF2B, MXD4, BCOR, GMEB2, RPA1, CDKN2D, BATF3, CXXC5, CDKN1C, CCL4
GO:0019438	aromatic compound biosynthetic process	Downregulated	BP	2170	38	3.27e-02	3.0e-01	LCOR, ZNF212, BCL11A, SIGIRR, REL, SMN1, ZBTB33, TADA2B, ZNF34, AKAP8, PHF19, DBP, JARID2, ZBTB21, HMGXB4, ACVR1B, BRPF1, TRAPPC2B, DEDD2, MEF2D, HIC2, HBP1, ETS1, PLAGL2, PTP4A3, ZNF746, HSBP1, SERTAD2, GTF2B, MXD4, BCOR, GMEB2, RPA1, CDKN2D, BATF3, CXXC5, CDKN1C, CCL4
GO:0060759	regulation of response to cytokine stimulus	Upregulated	BP	106	6	3.30e-02	3.0e-01	PARP9, STAT1, IFNAR1, KLF4, IFIH1, STAT2
GO:0007163	establishment or maintenance of cell polarity	Downregulated	BP	91	4	3.30e-02	3.0e-01	SLC9A3R1, RHOC, RHOU, CCL4
GO:0048729	tissue morphogenesis	Upregulated	BP	259	11	3.31e-02	3.0e-01	STAT1, KLF4, WLS, APAF1, MKKS, CTSH, PSMD1, STK3, PSMB8, ITGA5, SETDB2
GO:0050852	T cell receptor signaling pathway	Upregulated	BP	135	7	3.35e-02	3.0e-01	CD300A, BTN3A1, MAPK1, PSMD1, PLCG2, CUL1, PSMB8
GO:0005086	ARF guanyl-nucleotide exchange factor activity	Upregulated	MF	13	2	3.38e-02	4.2e-01	NCF4, PSD4
GO:0008299	isoprenoid biosynthetic process	Upregulated	BP	13	2	3.38e-02	3.0e-01	DHRS9, GGPS1
GO:0010863	positive regulation of phospholipase C activity	Upregulated	BP	13	2	3.38e-02	3.0e-01	ANG, S1PR4
GO:0032589	neuron projection membrane	Upregulated	CC	13	2	3.38e-02	1.9e-01	WLS, EPB41L3
GO:0035329	hippo signaling	Upregulated	BP	13	2	3.38e-02	3.0e-01	MOB1A, STK3
GO:0042288	MHC class I protein binding	Upregulated	MF	13	2	3.38e-02	4.2e-01	TAP1, LILRB1
GO:0044321	response to leptin	Upregulated	BP	13	2	3.38e-02	3.0e-01	MKKS, PID1
GO:1990234	transferase complex	Downregulated	CC	501	12	3.42e-02	5.0e-01	TADA2B, PHF19, CRBN, JARID2, ACVR1B, WDR82, BRPF1, GTF2B, KCTD5, WTAP, PIK3CG, CDKN2D
GO:0006921	cellular component disassembly involved in execution phase of apoptosis	Downregulated	BP	22	2	3.42e-02	3.0e-01	DNASE1L3, DEDD2
GO:0045648	positive regulation of erythrocyte differentiation	Downregulated	BP	22	2	3.42e-02	3.0e-01	ACVR1B, ETS1
GO:0046503	glycerolipid catabolic process	Downregulated	BP	22	2	3.42e-02	3.0e-01	MGLL, PIK3CG
GO:0010952	positive regulation of peptidase activity	Upregulated	BP	107	6	3.43e-02	3.0e-01	TNFSF10, IFI16, AIM2, APAF1, CTSH, HSPD1
GO:0045444	fat cell differentiation	Upregulated	BP	107	6	3.43e-02	3.0e-01	KLF4, PLAC8, MKKS, STK3, PSMB8, ATF5
GO:0031348	negative regulation of defense response	Upregulated	BP	80	5	3.47e-02	3.1e-01	IFI16, SERPING1, KLF4, VPS35, LILRB1
GO:0048583	regulation of response to stimulus	Downregulated	BP	1973	35	3.49e-02	3.0e-01	MGLL, ARHGAP21, SIGIRR, REL, CYFIP2, PELI2, JARID2, SLC9A3R1, DNASE1L3, HMGXB4, ACVR1B, BRPF1, SH2B3, DEDD2, CLCF1, ETS1, PLAGL2, PTP4A3, RAP1GAP2, HSBP1, YOD1, CARD19, GGNBP2, BAG4, SIAH1, PIK3CG, GPR35, RPA1, CDKN2D, RHOC, CXXC5, RHOU, CDKN1C, KLRB1, CCL4
GO:0035097	histone methyltransferase complex	Downregulated	CC	54	3	3.50e-02	5.0e-01	PHF19, JARID2, WDR82
GO:1990823	response to leukemia inhibitory factor	Downregulated	BP	54	3	3.50e-02	3.0e-01	JARID2, MPC1, PTP4A3
GO:1990830	cellular response to leukemia inhibitory factor	Downregulated	BP	54	3	3.50e-02	3.0e-01	JARID2, MPC1, PTP4A3
GO:0006911	phagocytosis, engulfment	Upregulated	BP	32	3	3.51e-02	3.1e-01	FCGR1A, CD300A, IGHG1
GO:0051298	centrosome duplication	Upregulated	BP	32	3	3.51e-02	3.1e-01	BRSK1, RBM14, CHMP5
GO:0007098	centrosome cycle	Upregulated	BP	55	4	3.55e-02	3.1e-01	BRSK1, RBM14, ATF5, CHMP5
GO:0019222	regulation of metabolic process	Downregulated	BP	3251	53	3.55e-02	3.0e-01	LCOR, CNEP1R1, ZNF212, PDK3, BCL11A, SIGIRR, REL, MKNK2, ZBTB33, TADA2B, ZNF34, AKAP8, CIRBP, PPP1CB, PHF19, CYFIP2, PELI2, DBP, JARID2, ZBTB21, SLC9A3R1, HMGXB4, ACVR1B, BRPF1, DEDD2, MEF2D, CLCF1, DUSP12, HIC2, HBP1, ETS1, PLAGL2, PTP4A3, ZNF746, HSBP1, YOD1, PDPR, RPL10A, GGNBP2, SERTAD2, GTF2B, MXD4, BAG4, WTAP, BCOR, GMEB2, PIK3CG, AHNAK, CDKN2D, BATF3, CXXC5, CDKN1C, CCL4
GO:0046483	heterocycle metabolic process	Downregulated	BP	3033	50	3.56e-02	3.0e-01	LCOR, ZNF212, BCL11A, SIGIRR, REL, SMN1, SRSF8, ZBTB33, KIF22, TADA2B, ZNF34, AKAP8, CIRBP, PHF19, THUMPD2, DBP, JARID2, ZBTB21, MPC1, DNASE1L3, HMGXB4, ACVR1B, BRPF1, TRAPPC2B, DEDD2, MEF2D, CLCF1, HIC2, HBP1, ETS1, PLAGL2, PTP4A3, ZNF746, HSBP1, RPL10A, RNASEH1, SERTAD2, GTF2B, MXD4, BAG4, WTAP, BCOR, GMEB2, AHNAK, RPA1, CDKN2D, BATF3, CXXC5, CDKN1C, CCL4
GO:0010821	regulation of mitochondrion organization	Upregulated	BP	137	7	3.58e-02	3.1e-01	TNFSF10, VPS35, PID1, DYNLL1, RNASE2, STAT2, YWHAG
GO:0044238	primary metabolic process	Downregulated	BP	5080	77	3.59e-02	3.0e-01	LCOR, CNEP1R1, MGLL, ZNF212, PDK3, BCL11A, SIGIRR, REL, SMN1, MKNK2, SRSF8, ZBTB33, UBE2G1, KIF22, TADA2B, CTRL, ZNF34, AKAP8, CIRBP, SNRK, PPP1CB, PHF19, CYFIP2, PELI2, THUMPD2, DBP, CRBN, JARID2, PTP4A2, ZBTB21, SLC9A3R1, MPC1, DNASE1L3, HMGXB4, ACVR1B, WDR82, BRPF1, TRAPPC2B, DEDD2, MEF2D, CLCF1, DUSP12, SCRN1, FAF2, HIC2, HBP1, ETS1, PLAGL2, PTP4A3, ZNF746, HSBP1, YOD1, PDPR, RPL10A, GGNBP2, …
GO:0043900	regulation of multi-organism process	Upregulated	BP	230	10	3.60e-02	3.1e-01	PARP9, STAT1, SASH1, OAS1, IFI16, AIM2, OAS2, TMEM250, PLSCR1, LILRB1
GO:0034763	negative regulation of transmembrane transport	Downregulated	BP	55	3	3.67e-02	3.1e-01	CRBN, SLC9A3R1, GPR35
GO:0043122	regulation of I-kappaB kinase/NF-kappaB signaling	Downregulated	BP	138	5	3.69e-02	3.1e-01	REL, PELI2, CARD19, RHOC, CXXC5
GO:0008138	protein tyrosine/serine/threonine phosphatase activity	Downregulated	MF	23	2	3.72e-02	2.1e-01	DUSP12, PTP4A3
GO:0005515	protein binding	Downregulated	MF	5653	84	3.75e-02	2.1e-01	FBXO28, MTSS1, LCOR, CDC42EP4, MAD2L1BP, CNEP1R1, MGLL, ZNF212, PDK3, ARHGAP21, BCL11A, SIGIRR, REL, SMN1, MKNK2, CCDC117, SRSF8, ZBTB33, CCDC50, UBE2G1, KIF22, ZNF34, AKAP8, CIRBP, GID8, PPP1CB, PHF19, CYFIP2, PELI2, CRBN, JARID2, PTP4A2, ZBTB21, SLC9A3R1, FBXO34, ACVR1B, WDR82, BRPF1, SH2B3, DEDD2, MEF2D, CLCF1, DUSP12, SCRN1, FAF2, HIC2, HBP1, ETS1, PTP4A3, ZNF746, RAP1GAP2, RUNDC1, HSBP1, YOD…
GO:0009059	macromolecule biosynthetic process	Downregulated	BP	2613	44	3.78e-02	3.1e-01	LCOR, ZNF212, BCL11A, SIGIRR, REL, SMN1, MKNK2, ZBTB33, TADA2B, ZNF34, AKAP8, CIRBP, PHF19, CYFIP2, DBP, JARID2, ZBTB21, HMGXB4, ACVR1B, BRPF1, TRAPPC2B, DEDD2, MEF2D, HIC2, HBP1, ETS1, PLAGL2, PTP4A3, ZNF746, HSBP1, RPL10A, RNASEH1, SERTAD2, GTF2B, MXD4, BCOR, GMEB2, RPA1, CDKN2D, BATF3, CXXC5, LYPD2, CDKN1C, CCL4
GO:0001944	vasculature development	Upregulated	BP	298	12	3.80e-02	3.2e-01	STAT1, SASH1, KLF4, TYMP, STAB1, CTSH, MAPK1, CEMIP2, ITGA5, SP100, ANG, RIC8A
GO:0051650	establishment of vesicle localization	Upregulated	BP	139	7	3.83e-02	3.2e-01	MKKS, BLOC1S1, STX3, SPG11, PREB, SAR1B, NSF
GO:1900034	regulation of cellular response to heat	Downregulated	BP	56	3	3.84e-02	3.1e-01	HSBP1, BAG4, RPA1
GO:0016485	protein processing	Upregulated	BP	110	6	3.85e-02	3.2e-01	IFI16, SERPING1, CTSH, C2, RHBDF2, IGHG1
GO:0015035	protein disulfide oxidoreductase activity	Upregulated	MF	14	2	3.88e-02	4.2e-01	STAB1, GLRX
GO:0019706	protein-cysteine S-palmitoyltransferase activity	Upregulated	MF	14	2	3.88e-02	4.2e-01	ZDHHC16, ZDHHC6
GO:0019707	protein-cysteine S-acyltransferase activity	Upregulated	MF	14	2	3.88e-02	4.2e-01	ZDHHC16, ZDHHC6
GO:1900274	regulation of phospholipase C activity	Upregulated	BP	14	2	3.88e-02	3.2e-01	ANG, S1PR4
GO:0048646	anatomical structure formation involved in morphogenesis	Upregulated	BP	437	16	3.89e-02	3.2e-01	STAT1, SASH1, KLF4, WLS, APAF1, MYOF, EPB41L3, TYMP, STAB1, CTSH, MAPK1, STK3, CEMIP2, ITGA5, SP100, ANG
GO:2000116	regulation of cysteine-type endopeptidase activity	Upregulated	BP	140	7	3.96e-02	3.3e-01	TNFSF10, IFI16, AIM2, KLF4, APAF1, CTSH, HSPD1
GO:0030902	hindbrain development	Upregulated	BP	57	4	3.97e-02	3.3e-01	WLS, GART, AARS, ATF5
GO:0070851	growth factor receptor binding	Upregulated	MF	57	4	3.97e-02	4.2e-01	ATXN2, TLR5, PLSCR1, ITGA5
GO:0034645	cellular macromolecule biosynthetic process	Downregulated	BP	2552	43	4.02e-02	3.1e-01	LCOR, ZNF212, BCL11A, SIGIRR, REL, SMN1, MKNK2, ZBTB33, TADA2B, ZNF34, AKAP8, CIRBP, PHF19, CYFIP2, DBP, JARID2, ZBTB21, HMGXB4, ACVR1B, BRPF1, TRAPPC2B, DEDD2, MEF2D, HIC2, HBP1, ETS1, PLAGL2, PTP4A3, ZNF746, HSBP1, RPL10A, RNASEH1, SERTAD2, GTF2B, MXD4, BCOR, GMEB2, RPA1, CDKN2D, BATF3, CXXC5, LYPD2, CDKN1C
GO:0031057	negative regulation of histone modification	Downregulated	BP	24	2	4.02e-02	3.1e-01	JARID2, BCOR
GO:0031062	positive regulation of histone methylation	Downregulated	BP	24	2	4.02e-02	3.1e-01	PHF19, JARID2
GO:0090317	negative regulation of intracellular protein transport	Downregulated	BP	24	2	4.02e-02	3.1e-01	YOD1, BAG4
GO:0071229	cellular response to acid chemical	Downregulated	BP	97	4	4.04e-02	3.1e-01	PDK3, BCL11A, AKAP8, GNG2
GO:0072358	cardiovascular system development	Upregulated	BP	301	12	4.05e-02	3.3e-01	STAT1, SASH1, KLF4, TYMP, STAB1, CTSH, MAPK1, CEMIP2, ITGA5, SP100, ANG, RIC8A
GO:0045017	glycerolipid biosynthetic process	Upregulated	BP	141	7	4.09e-02	3.3e-01	PIGF, PLSCR1, GPAT3, PLCG2, CRLS1, CEPT1, ANG
GO:0032259	methylation	Downregulated	BP	190	6	4.12e-02	3.1e-01	PHF19, THUMPD2, JARID2, WDR82, WTAP, BCOR
GO:1903530	regulation of secretion by cell	Upregulated	BP	302	12	4.14e-02	3.4e-01	CLEC5A, AIM2, WLS, VPS35, DYNLL1, TLR5, IFIH1, CD300A, LILRB1, ANG, NSF, RHBDF2
GO:0050663	cytokine secretion	Upregulated	BP	112	6	4.14e-02	3.4e-01	CLEC5A, AIM2, TLR5, IFIH1, LILRB1, BTN3A1
GO:0065007	biological regulation	Downregulated	BP	5265	79	4.16e-02	3.1e-01	MTSS1, LCOR, CDC42EP4, MAD2L1BP, CNEP1R1, MGLL, ZNF212, PDK3, ARHGAP21, BCL11A, SIGIRR, REL, CCNG2, MKNK2, ZBTB33, TADA2B, ZNF34, AKAP8, CIRBP, SNRK, PPP1CB, PHF19, CYFIP2, PELI2, DBP, CRBN, JARID2, ZBTB21, SLC9A3R1, DNASE1L3, HMGXB4, ACVR1B, BRPF1, SH2B3, DEDD2, MEF2D, CLCF1, DUSP12, FAF2, HIC2, HBP1, ETS1, PLAGL2, PTP4A3, ZNF746, RAP1GAP2, RUNDC1, HSBP1, YOD1, PDPR, CARD19, RPL10A, HPS6, GGNBP2…
GO:1901360	organic cyclic compound metabolic process	Downregulated	BP	3133	51	4.18e-02	3.1e-01	LCOR, ZNF212, BCL11A, SIGIRR, REL, SMN1, SRSF8, ZBTB33, KIF22, TADA2B, ZNF34, AKAP8, CIRBP, PHF19, THUMPD2, DBP, JARID2, ZBTB21, MPC1, DNASE1L3, HMGXB4, ACVR1B, BRPF1, TRAPPC2B, DEDD2, MEF2D, CLCF1, HIC2, HBP1, ETS1, PLAGL2, PTP4A3, ZNF746, HSBP1, RPL10A, RNASEH1, SERTAD2, GTF2B, MXD4, BAG4, WTAP, BCOR, GMEB2, HGD, AHNAK, RPA1, CDKN2D, BATF3, CXXC5, CDKN1C, CCL4
GO:0006919	activation of cysteine-type endopeptidase activity involved in apoptotic process	Upregulated	BP	58	4	4.19e-02	3.4e-01	TNFSF10, APAF1, CTSH, HSPD1
GO:0031023	microtubule organizing center organization	Upregulated	BP	58	4	4.19e-02	3.4e-01	BRSK1, RBM14, ATF5, CHMP5
GO:0006637	acyl-CoA metabolic process	Downregulated	BP	58	3	4.20e-02	3.1e-01	PDK3, MPC1, PDPR
GO:0016407	acetyltransferase activity	Downregulated	MF	58	3	4.20e-02	2.3e-01	TADA2B, BRPF1, GTF2B
GO:0035383	thioester metabolic process	Downregulated	BP	58	3	4.20e-02	3.1e-01	PDK3, MPC1, PDPR
GO:0043271	negative regulation of ion transport	Downregulated	BP	58	3	4.20e-02	3.1e-01	CRBN, SLC9A3R1, GPR35
GO:0005769	early endosome	Upregulated	CC	204	9	4.20e-02	2.4e-01	FCGR1B, DYSF, FCGR1A, WLS, VPS35, STAMBP, MAPK1, WASHC3, HSPD1
GO:0044249	cellular biosynthetic process	Downregulated	BP	3135	51	4.23e-02	3.1e-01	LCOR, CNEP1R1, MGLL, ZNF212, PDK3, BCL11A, SIGIRR, REL, SMN1, MKNK2, ZBTB33, TADA2B, ZNF34, AKAP8, CIRBP, PHF19, CYFIP2, DBP, JARID2, ZBTB21, MPC1, HMGXB4, ACVR1B, BRPF1, TRAPPC2B, DEDD2, MEF2D, HIC2, HBP1, ETS1, PLAGL2, PTP4A3, ZNF746, HSBP1, PDPR, RPL10A, RNASEH1, SERTAD2, GTF2B, MXD4, BCOR, GMEB2, PIK3CG, RPA1, CDKN2D, BATF3, CXXC5, PTGES, LYPD2, CDKN1C, CCL4
GO:0044428	nuclear part	Downregulated	CC	2561	43	4.25e-02	5.6e-01	LCOR, MAD2L1BP, CNEP1R1, MGLL, PDK3, BCL11A, REL, SMN1, MKNK2, SRSF8, ZBTB33, KIF22, TADA2B, ZNF34, AKAP8, CIRBP, GID8, PPP1CB, PHF19, CRBN, JARID2, ZBTB21, HMGXB4, WDR82, BRPF1, TRAPPC2B, DEDD2, MEF2D, SCRN1, HBP1, ETS1, RAP1GAP2, HSBP1, SERTAD2, GTF2B, WTAP, BCOR, GMEB2, TUBB, RPA1, CDKN2D, CXXC5, PTGES
GO:0035295	tube development	Upregulated	BP	407	15	4.27e-02	3.4e-01	STAT1, SASH1, KLF4, APAF1, MKKS, TYMP, STAB1, CTSH, MAPK1, STK3, CEMIP2, ITGA5, SETDB2, SP100, ANG
GO:0018205	peptidyl-lysine modification	Downregulated	BP	243	7	4.34e-02	3.2e-01	BCL11A, TADA2B, PHF19, JARID2, WDR82, BRPF1, BCOR
GO:0035722	interleukin-12-mediated signaling pathway	Upregulated	BP	35	3	4.41e-02	3.4e-01	SERPINB2, CAPZA1, LMNB1
GO:0071349	cellular response to interleukin-12	Upregulated	BP	35	3	4.41e-02	3.4e-01	SERPINB2, CAPZA1, LMNB1
GO:0072376	protein activation cascade	Upregulated	BP	35	3	4.41e-02	3.4e-01	SERPING1, C2, IGHG1
GO:0099024	plasma membrane invagination	Upregulated	BP	35	3	4.41e-02	3.4e-01	FCGR1A, CD300A, IGHG1
GO:1902041	regulation of extrinsic apoptotic signaling pathway via death domain receptors	Upregulated	BP	35	3	4.41e-02	3.4e-01	TNFSF10, STK3, SP100
GO:0043005	neuron projection	Upregulated	CC	480	17	4.41e-02	2.4e-01	STAT1, WLS, MKKS, VPS35, DYNLL1, EPB41L3, CRIPT, BLOC1S1, LYAR, FEZ2, MAPK1, STX3, SAMD4A, SPG11, CAMK1G, ANG, NSF
GO:0016505	peptidase activator activity involved in apoptotic process	Upregulated	MF	15	2	4.42e-02	4.2e-01	APAF1, CTSH
GO:0030947	regulation of vascular endothelial growth factor receptor signaling pathway	Upregulated	BP	15	2	4.42e-02	3.4e-01	MYOF, ITGA5
GO:0032594	protein transport within lipid bilayer	Upregulated	BP	15	2	4.42e-02	3.4e-01	VPS35, STX3
GO:0033176	proton-transporting V-type ATPase complex	Upregulated	CC	15	2	4.42e-02	2.4e-01	ATP6V1D, ATP6V1B2
GO:0045026	plasma membrane fusion	Upregulated	BP	15	2	4.42e-02	3.4e-01	STX3, NSF
GO:0010558	negative regulation of macromolecule biosynthetic process	Downregulated	BP	762	16	4.47e-02	3.3e-01	BCL11A, SIGIRR, REL, ZBTB33, CIRBP, JARID2, ZBTB21, DEDD2, HIC2, ZNF746, HSBP1, MXD4, BCOR, BATF3, CXXC5, CDKN1C
GO:1901990	regulation of mitotic cell cycle phase transition	Upregulated	BP	239	10	4.48e-02	3.4e-01	BRSK1, KLF4, PID1, DYNLL1, SLFN11, PLRG1, PSMD1, CUL1, PSMB8, YWHAG
GO:0051648	vesicle localization	Upregulated	BP	144	7	4.49e-02	3.4e-01	MKKS, BLOC1S1, STX3, SPG11, PREB, SAR1B, NSF
GO:0006357	regulation of transcription by RNA polymerase II	Downregulated	BP	1077	21	4.51e-02	3.3e-01	LCOR, BCL11A, REL, ZBTB33, TADA2B, DBP, JARID2, ACVR1B, MEF2D, HIC2, HBP1, ETS1, PLAGL2, ZNF746, HSBP1, GTF2B, MXD4, BCOR, GMEB2, BATF3, CXXC5
GO:0048598	embryonic morphogenesis	Upregulated	BP	207	9	4.54e-02	3.4e-01	KLF4, WLS, APAF1, MKKS, MAPK1, STK3, ITGA5, SETDB2, RIC8A
GO:0031967	organelle envelope	Upregulated	CC	703	23	4.58e-02	2.4e-01	CYP27A1, CISD1, MYOF, SLC25A19, NDUFAF1, MARC1, COA3, IKBKE, MRPS18C, LMNB1, NDUFA8, SQOR, BLOC1S1, MRPS31, MGST3, PLRG1, FAHD1, CYB5A, CRLS1, CEPT1, MRPL27, SHISA5, HSPD1
GO:0031975	envelope	Upregulated	CC	703	23	4.58e-02	2.4e-01	CYP27A1, CISD1, MYOF, SLC25A19, NDUFAF1, MARC1, COA3, IKBKE, MRPS18C, LMNB1, NDUFA8, SQOR, BLOC1S1, MRPS31, MGST3, PLRG1, FAHD1, CYB5A, CRLS1, CEPT1, MRPL27, SHISA5, HSPD1
GO:0012501	programmed cell death	Upregulated	BP	1048	32	4.61e-02	3.4e-01	SERPINB2, TNFSF10, STAT1, CLEC5A, IFI16, AIM2, KLF4, APAF1, MNDA, PLAC8, VPS35, DYNLL1, EPB41L3, STAMBP, IFIT3, IKBKE, PLSCR1, ZDHHC16, AARS, CTSH, LILRB1, MAPK1, STK3, PLCG2, CUL1, YWHAG, ITGA5, ATF5, SP100, KRCC1, SHISA5, HSPD1
GO:0010389	regulation of G2/M transition of mitotic cell cycle	Upregulated	BP	115	6	4.61e-02	3.4e-01	BRSK1, DYNLL1, PSMD1, CUL1, PSMB8, YWHAG
GO:0015980	energy derivation by oxidation of organic compounds	Upregulated	BP	145	7	4.64e-02	3.4e-01	CISD1, PID1, NDUFAF1, NDUFA8, IDH1, BLOC1S1, PGM2
GO:0010646	regulation of cell communication	Downregulated	BP	1607	29	4.65e-02	3.3e-01	MGLL, ARHGAP21, SIGIRR, REL, CYFIP2, PELI2, SLC9A3R1, HMGXB4, ACVR1B, BRPF1, SH2B3, DEDD2, CLCF1, PLAGL2, PTP4A3, RAP1GAP2, CARD19, GGNBP2, BAG4, SIAH1, PIK3CG, GPR35, RPA1, CDKN2D, RHOC, CXXC5, RHOU, CDKN1C, CCL4
GO:0032527	protein exit from endoplasmic reticulum	Downregulated	BP	26	2	4.66e-02	3.3e-01	FAF2, YOD1
GO:0010972	negative regulation of G2/M transition of mitotic cell cycle	Upregulated	BP	60	4	4.66e-02	3.4e-01	BRSK1, PSMD1, CUL1, PSMB8
GO:0045069	regulation of viral genome replication	Upregulated	BP	60	4	4.66e-02	3.4e-01	OAS1, IFI16, OAS2, PLSCR1
GO:0098657	import into cell	Upregulated	BP	412	15	4.66e-02	3.4e-01	FCGR1B, FCGR1A, ATXN2, STAB1, CD300A, LILRB1, LYAR, MAPK1, ACTR3, PLCG2, SPG11, NCF4, C2, CD93, IGHG1
GO:0070887	cellular response to chemical stimulus	Upregulated	BP	1607	46	4.68e-02	3.4e-01	FCGR1B, SERPINB2, NCOA7, PARP9, STAT1, SASH1, OAS1, FCGR1A, ATP6V1D, AIM2, IFNAR1, KLF4, APAF1, MKKS, MYOF, PID1, DYNLL1, TLR5, IFI35, CAPZA1, IFIT3, MARC1, OAS2, IFIH1, LMNB1, KLF10, RBM14, CTSH, LILRB1, MGST3, MAPK1, STX3, ACTR3, PSMD1, P2RY13, CUL1, NCF4, PAQR8, PSMB8, PREB, ATP6V1B2, STAT2, YWHAG, ITGA5, SP100, IGHG1
GO:0043901	negative regulation of multi-organism process	Upregulated	BP	87	5	4.71e-02	3.4e-01	STAT1, OAS1, IFI16, OAS2, PLSCR1
GO:0032945	negative regulation of mononuclear cell proliferation	Upregulated	BP	36	3	4.73e-02	3.4e-01	MNDA, CD300A, LILRB1
GO:0050672	negative regulation of lymphocyte proliferation	Upregulated	BP	36	3	4.73e-02	3.4e-01	MNDA, CD300A, LILRB1
GO:0042995	cell projection	Upregulated	CC	819	26	4.74e-02	2.4e-01	STAT1, DYSF, ATP6V1D, WLS, MKKS, VPS35, DYNLL1, EPB41L3, CRIPT, SCIMP, APBB1IP, BLOC1S1, LYAR, FEZ2, LPXN, MAPK1, STX3, ACTR3, SAMD4A, SPG11, PSD4, CAMK1G, ATP6V1B2, ITGA5, ANG, NSF
GO:0031334	positive regulation of protein complex assembly	Downregulated	BP	148	5	4.75e-02	3.4e-01	CDC42EP4, GTF2B, BAG4, RPA1, RHOC
GO:0030667	secretory granule membrane	Upregulated	CC	209	9	4.78e-02	2.4e-01	CLEC5A, ATP6V1D, DYNLL1, MCEMP1, CD300A, SIGLEC9, MMP25, STX3, CD93
GO:2001235	positive regulation of apoptotic signaling pathway	Upregulated	BP	116	6	4.78e-02	3.4e-01	TNFSF10, APAF1, DYNLL1, CTSH, STK3, YWHAG
GO:1901988	negative regulation of cell cycle phase transition	Upregulated	BP	146	7	4.78e-02	3.4e-01	BRSK1, KLF4, SLFN11, PSMD1, CUL1, PSMB8, ATF5
GO:0044429	mitochondrial part	Upregulated	CC	595	20	4.82e-02	2.4e-01	LACTB2, CYP27A1, CISD1, SLC25A19, NDUFAF1, MARC1, COA3, IKBKE, MRPS18C, NDUFA8, SQOR, BLOC1S1, TOP1MT, MRPS31, FAHD1, CYB5A, CRLS1, MTHFD2, MRPL27, HSPD1
GO:2001252	positive regulation of chromosome organization	Downregulated	BP	103	4	4.85e-02	3.4e-01	TADA2B, AKAP8, PHF19, JARID2
GO:0016791	phosphatase activity	Downregulated	MF	149	5	4.87e-02	2.6e-01	PPP1CB, PTP4A2, DUSP12, PTP4A3, PDPR
GO:0008237	metallopeptidase activity	Upregulated	MF	61	4	4.90e-02	4.2e-01	LAP3, STAMBP, ADAM19, MMP25
GO:0000278	mitotic cell cycle	Downregulated	BP	589	13	4.90e-02	3.4e-01	MAD2L1BP, CNEP1R1, KIF22, AKAP8, PPP1CB, SLC9A3R1, ACVR1B, TUBB, RPA1, CDKN2D, RHOC, RHOU, CDKN1C
GO:0008406	gonad development	Upregulated	BP	88	5	4.90e-02	3.5e-01	TNFSF10, MKKS, TLR5, IDH1, ANG
GO:0120025	plasma membrane bounded cell projection	Upregulated	CC	784	25	4.92e-02	2.4e-01	STAT1, DYSF, ATP6V1D, WLS, MKKS, VPS35, DYNLL1, EPB41L3, CRIPT, SCIMP, APBB1IP, BLOC1S1, LYAR, FEZ2, MAPK1, STX3, ACTR3, SAMD4A, SPG11, PSD4, CAMK1G, ATP6V1B2, ITGA5, ANG, NSF
GO:0055114	oxidation-reduction process	Upregulated	BP	487	17	4.94e-02	3.5e-01	DHRS9, CYP27A1, CISD1, PID1, NDUFAF1, MARC1, STAB1, NDUFA8, IDH1, SQOR, BLOC1S1, GLRX, PGM2, NCF4, CYB5A, MTHFD2, ACOX1
GO:0000002	mitochondrial genome maintenance	Upregulated	BP	16	2	4.97e-02	3.5e-01	PID1, TYMP
GO:0003841	1-acylglycerol-3-phosphate O-acyltransferase activity	Upregulated	MF	16	2	4.97e-02	4.2e-01	GPAT3, CRLS1
GO:0006760	folic acid-containing compound metabolic process	Upregulated	BP	16	2	4.97e-02	3.5e-01	GART, MTHFD2
GO:0015695	organic cation transport	Upregulated	BP	16	2	4.97e-02	3.5e-01	SLC22A16, SLC25A19
GO:0019865	immunoglobulin binding	Upregulated	MF	16	2	4.97e-02	4.2e-01	FCGR1B, FCGR1A
GO:0030809	negative regulation of nucleotide biosynthetic process	Upregulated	BP	16	2	4.97e-02	3.5e-01	PID1, P2RY13
GO:0032839	dendrite cytoplasm	Upregulated	CC	16	2	4.97e-02	2.4e-01	WLS, MAPK1
GO:0042171	lysophosphatidic acid acyltransferase activity	Upregulated	MF	16	2	4.97e-02	4.2e-01	GPAT3, CRLS1
GO:0046636	negative regulation of alpha-beta T cell activation	Upregulated	BP	16	2	4.97e-02	3.5e-01	CD300A, LILRB1
GO:0070566	adenylyltransferase activity	Upregulated	MF	16	2	4.97e-02	4.2e-01	OAS1, OAS2
GO:0071617	lysophospholipid acyltransferase activity	Upregulated	MF	16	2	4.97e-02	4.2e-01	GPAT3, CRLS1
GO:1900372	negative regulation of purine nucleotide biosynthetic process	Upregulated	BP	16	2	4.97e-02	3.5e-01	PID1, P2RY13

## Sheet: S3_FCs_HIV+TS+_vs_HIV+TS-
ID	Symbol	Definition	Entrez_Gene_ID	logFC	AveExpr	t	P.Value	adj.P.Val	B
ILMN_1666553	SLC25A19	solute carrier family 25 member 19	60386	0.299115	7.77907	5.02851	3.78172e-06	0.0142701	4.0697
ILMN_1729161	NOTCH1	notch 1	4851	0.289843	9.26704	5.01726	3.94717e-06	0.0142701	4.03205
ILMN_1658144	TRIP11	thyroid hormone receptor interactor 11	9321	0.222145	7.43052	5.00959	4.064e-06	0.0142701	4.00641
ILMN_1762835	HELZ	helicase with zinc finger	9931	0.24757	8.28133	4.82233	8.23489e-06	0.0216866	3.38565
ILMN_1772233	ARAP1	ArfGAP with RhoGAP domain, ankyrin repeat and PH domain 1	116985	0.266657	8.62828	4.62177	1.73212e-05	0.0309646	2.73259
ILMN_1691717	RHBDF2	rhomboid 5 homolog 2	79651	0.230885	10.1763	4.61685	1.7637e-05	0.0309646	2.71673
ILMN_1688103	CTNNBIP1	catenin beta interacting protein 1	56998	-0.16907	8.17936	-4.50066	2.69523e-05	0.0347583	2.34463
ILMN_1739450	NFE2L1	nuclear factor, erythroid 2 like 1	4779	0.20713	7.46903	4.47644	2.94245e-05	0.0347583	2.26767
ILMN_1652825	IL10RA	interleukin 10 receptor subunit alpha	3587	-0.317116	10.7869	-4.44962	3.24202e-05	0.0347583	2.18266
ILMN_1669433	ZSWIM8	zinc finger SWIM-type containing 8	23053	0.189537	9.42959	4.42056	3.59984e-05	0.0347583	2.09089
ILMN_1674661	CIRBP	cold inducible RNA binding protein	1153	-0.261987	12.2651	-4.38485	4.09243e-05	0.0347583	1.97849
ILMN_1770548	CLASP2	cytoplasmic linker associated protein 2	23122	0.14786	7.20667	4.37945	4.1723e-05	0.0347583	1.96156
ILMN_2101885	TUBB	tubulin beta class I	203068	-0.293838	10.1303	-4.37172	4.28952e-05	0.0347583	1.93728
ILMN_1655987	STAB1	stabilin 1	23166	0.321572	8.72496	4.33439	4.90118e-05	0.0367156	1.82052
ILMN_1795236	SIGLEC9	sialic acid binding Ig like lectin 9	27180	0.22844	7.49761	4.31382	5.27358e-05	0.0367156	1.75639
ILMN_1801600	CCDC97	coiled-coil domain containing 97	90324	0.250161	8.40193	4.26257	6.32436e-05	0.0367156	1.59733
ILMN_1797974	AIG1	androgen induced 1	51390	-0.179497	7.23697	-4.25361	6.52774e-05	0.0367156	1.56963
ILMN_1752520	SLFN11	schlafen family member 11	91607	0.361443	9.22939	4.24838	6.64941e-05	0.0367156	1.55347
ILMN_2264625	NIPBL	NIPBL, cohesin loading factor	25836	0.169509	7.74408	4.2203	7.34077e-05	0.0367156	1.46694
ILMN_1672759	MCU	mitochondrial calcium uniporter	90550	0.190409	7.61276	4.21786	7.40419e-05	0.0367156	1.45941
ILMN_2245676	BTF3	basic transcription factor 3	689	-0.177821	8.22087	-4.20257	7.81269e-05	0.0367156	1.41244
ILMN_1755954	CPEB3	cytoplasmic polyadenylation element binding protein 3	22849	0.207957	7.85787	4.19047	8.15131e-05	0.0367156	1.37534
ILMN_1793386	MED12	mediator complex subunit 12	9968	0.139411	7.26985	4.16578	8.88716e-05	0.0367156	1.29977
ILMN_1694711	MAD2L1BP	MAD2L1 binding protein	9587	-0.230905	8.82705	-4.15922	9.09315e-05	0.0367156	1.27975
ILMN_1678966	SNRPF	small nuclear ribonucleoprotein polypeptide F	6636	-0.220205	10.4523	-4.15107	9.35554e-05	0.0367156	1.25488
ILMN_1766275	PIK3CD	phosphatidylinositol-4,5-bisphosphate 3-kinase catalytic subunit delta	5293	0.254777	8.83682	4.14259	9.63623e-05	0.0367156	1.22905
ILMN_2154115	PSD4	pleckstrin and Sec7 domain containing 4	23550	0.297723	8.39784	4.14054	9.70538e-05	0.0367156	1.2228
ILMN_2207393	CNOT3	CCR4-NOT transcription complex subunit 3	4849	0.137766	7.32136	4.12905	0.000101013	0.0367156	1.18786
ILMN_1656042	KIAA0319L	KIAA0319 like	79932	0.232641	7.3452	4.12887	0.000101078	0.0367156	1.1873
ILMN_1767135	SOS1	SOS Ras/Rac guanine nucleotide exchange factor 1	6654	0.1828	6.98789	4.0828	0.000118592	0.0416417	1.04772
ILMN_3239435	HTT	huntingtin	3064	0.135948	7.16728	4.04506	0.000135086	0.045903	0.93404
ILMN_1712806	AP1S1	adaptor related protein complex 1 sigma 1 subunit	1174	0.155212	7.79982	4.02824	0.000143126	0.0471152	0.88359
ILMN_2343105	LIPT1	lipoyltransferase 1	51601	-0.203971	7.70854	-3.99826	0.000158621	0.0506339	0.793918
ILMN_1733930	PREB	prolactin regulatory element binding	10113	0.242781	7.69186	3.9892	0.000163607	0.0506894	0.766927
ILMN_1765109	TNFRSF25	TNF receptor superfamily member 25	8718	-0.194507	6.94009	-3.9673	0.000176301	0.0520235	0.701778
ILMN_2315694	STRADA	STE20-related kinase adaptor alpha	92335	0.211745	9.01929	3.96484	0.00017779	0.0520235	0.694445
ILMN_2373062	RHBDF2	rhomboid 5 homolog 2	79651	0.223576	9.45585	3.94679	0.000189044	0.0538214	0.640952
ILMN_1690371	MRPL11	mitochondrial ribosomal protein L11	65003	-0.201539	8.85878	-3.92696	0.000202207	0.055372	0.582305
ILMN_2330307	SLC43A3	solute carrier family 43 member 3	29015	0.24861	8.07441	3.9229	0.000205004	0.055372	0.57034
ILMN_1811692	FTSJ3	FtsJ RNA methyltransferase homolog 3	117246	0.150683	7.38956	3.905	0.000217806	0.0573591	0.51758
ILMN_1789505	ITPR1	inositol 1,4,5-trisphosphate receptor type 1	3708	0.197685	8.14958	3.88702	0.000231423	0.0582174	0.464779
ILMN_1774901	GDPD3	glycerophosphodiester phosphodiesterase domain containing 3	79153	0.140669	7.06251	3.88613	0.000232118	0.0582174	0.462167
ILMN_1743829	ATXN2	ataxin 2	6311	0.373233	8.64754	3.8633	0.00025065	0.0607827	0.395311
ILMN_2224031	CETN3	centrin 3	1070	0.192968	7.22875	3.85948	0.000253887	0.0607827	0.384148
ILMN_1792110	ARMH3	armadillo-like helical domain containing 3	79591	0.21266	8.41399	3.84458	0.000266897	0.0624777	0.340667
ILMN_1671221	GAPVD1	GTPase activating protein and VPS9 domains 1	26130	0.189084	8.15442	3.82691	0.000283155	0.0627411	0.289236
ILMN_1802708	BTN3A1	butyrophilin subfamily 3 member A1	11119	0.272629	8.24649	3.82146	0.000288362	0.0627411	0.273391
ILMN_1675191	GAPT	GRB2 binding adaptor protein, transmembrane	202309	0.550314	9.00264	3.81898	0.000290757	0.0627411	0.266198
ILMN_2215545	CMSS1	cms1 ribosomal small subunit homolog (yeast)	84319	-0.152764	7.35968	-3.81713	0.000292553	0.0627411	0.260845
ILMN_1660635	LACTB2	lactamase beta 2	51110	0.376917	7.61111	3.80832	0.000301281	0.0627411	0.235287
ILMN_1696532	RBBP5	RB binding protein 5, histone lysine methyltransferase complex subunit	5929	0.108035	7.14561	3.80586	0.000303759	0.0627411	0.228166
ILMN_1813400	CBR4	carbonyl reductase 4	84869	0.166626	6.99844	3.78179	0.000329083	0.0659547	0.158574
ILMN_2082762	SNORD68	small nucleolar RNA, C/D box 68	606500	-0.163071	8.18108	-3.77927	0.00033184	0.0659547	0.151325
ILMN_1798061	ZFYVE26	zinc finger FYVE-type containing 26	23503	0.17109	8.10445	3.76226	0.000351086	0.0679686	0.102347
ILMN_1797384	UROS	uroporphyrinogen III synthase	7390	-0.171625	9.529	-3.75667	0.000357646	0.0679686	0.0862701
ILMN_1785005	NCF4	neutrophil cytosolic factor 4	4689	0.240118	9.50094	3.75357	0.000361329	0.0679686	0.0773727
ILMN_1720850	BAZ2B	bromodomain adjacent to zinc finger domain 2B	29994	0.215897	7.9972	3.73978	0.00037817	0.0698884	0.0378184
ILMN_1736340	ANGEL2	angel homolog 2	90806	0.234509	8.62663	3.7215	0.000401652	0.0729483	-0.0144721
ILMN_1762678	NMT1	N-myristoyltransferase 1	4836	0.173625	7.31444	3.7055	0.000423349	0.0755857	-0.060122
ILMN_1702837	PSMD1	proteasome 26S subunit, non-ATPase 1	5707	0.233905	8.65567	3.6916	0.000443094	0.0777925	-0.0996637
ILMN_1690690	SEC23IP	SEC23 interacting protein	11196	0.182358	7.29888	3.65687	0.000496336	0.0857116	-0.198041
ILMN_2383693	UPF2	UPF2, regulator of nonsense mediated mRNA decay	26019	0.179006	9.38997	3.65044	0.000506839	0.0861135	-0.216187
ILMN_2124816	ZNF34	zinc finger protein 34	80778	-0.171415	7.67709	-3.64302	0.000519221	0.0868171	-0.2371
ILMN_3240222	PRAG1	PEAK1 related, kinase-activating pseudokinase 1	157285	0.194923	7.15714	3.63598	0.000531243	0.0874394	-0.25693
ILMN_3243452	SNORD95	small nucleolar RNA, C/D box 95	619570	-0.162964	7.29615	-3.6261	0.000548545	0.0888981	-0.284689
ILMN_2362122	AP3M1	adaptor related protein complex 3 mu 1 subunit	26985	0.200429	7.94082	3.57858	0.000639586	0.102082	-0.417598
ILMN_1732985	PHF20L1	PHD finger protein 20 like 1	51105	0.218378	8.62458	3.56793	0.000661874	0.103698	-0.447227
ILMN_2316878	PTPRO	protein tyrosine phosphatase, receptor type O	5800	0.168434	6.95974	3.559	0.000681129	0.103698	-0.472025
ILMN_2356838	CEPT1	choline/ethanolamine phosphotransferase 1	10390	0.289139	7.93353	3.55792	0.000683481	0.103698	-0.475005
ILMN_1751941	TMEM106A	transmembrane protein 106A	113277	0.184557	7.94332	3.54914	0.000703009	0.103698	-0.49936
ILMN_1761176	GRIPAP1	GRIP1 associated protein 1	56850	0.170278	8.30123	3.54675	0.00070841	0.103698	-0.505976
ILMN_1742230	BAZ1A	bromodomain adjacent to zinc finger domain 1A	11177	0.298996	8.48883	3.54659	0.000708774	0.103698	-0.50642
ILMN_1667030	HSBP1	heat shock factor binding protein 1	3281	-0.247589	11.2908	-3.54149	0.000720437	0.10396	-0.520527
ILMN_1778255	FARSA	phenylalanyl-tRNA synthetase alpha subunit	2193	0.138411	7.09235	3.51077	0.000794647	0.11215	-0.60523
ILMN_1803590	ZFC3H1	zinc finger C3H1-type containing	196441	0.14549	7.19435	3.50544	0.000808244	0.11215	-0.619881
ILMN_1709194	GPR155	G protein-coupled receptor 155	151556	-0.143566	7.20598	-3.5051	0.000809135	0.11215	-0.620833
ILMN_1784661	CEMIP2	cell migration inducing hyaluronidase 2	23670	0.29852	8.2815	3.49289	0.000841132	0.115071	-0.654316
ILMN_1673023	EP400	E1A binding protein p400	57634	0.186465	8.06252	3.4815	0.000872068	0.116583	-0.685489
ILMN_1682910	SLC35B3	solute carrier family 35 member B3	51000	0.218661	7.18826	3.47914	0.000878618	0.116583	-0.691946
ILMN_3269719	ARAP1	ArfGAP with RhoGAP domain, ankyrin repeat and PH domain 1	116985	0.197288	8.79347	3.47672	0.000885381	0.116583	-0.698563
ILMN_1722662	RAD23B	RAD23 homolog B, nucleotide excision repair protein	5887	-0.246126	9.21233	-3.45425	0.000950512	0.119791	-0.759792
ILMN_3244516	HECTD4	HECT domain E3 ubiquitin protein ligase 4	283450	0.164484	7.91929	3.44957	0.000964666	0.119791	-0.772537
ILMN_1802905	PIAS4	protein inhibitor of activated STAT 4	51588	0.155541	9.03576	3.4468	0.000973111	0.119791	-0.780052
ILMN_2338997	PTP4A2	protein tyrosine phosphatase type IVA, member 2	8073	-0.208082	12.931	-3.44398	0.000981798	0.119791	-0.787714
ILMN_2398847	ARHGAP17	Rho GTPase activating protein 17	55114	0.143633	7.68371	3.43975	0.000994956	0.119791	-0.79919
ILMN_1722838	MRPL46	mitochondrial ribosomal protein L46	26589	0.174391	7.80645	3.43931	0.000996323	0.119791	-0.800374
ILMN_1794333	POU2F1	POU class 2 homeobox 1	5451	0.109002	7.00958	3.43653	0.00100506	0.119791	-0.807903
ILMN_3226955	RELL1	RELT like 1	768211	-0.116965	7.17807	-3.4201	0.00105831	0.119791	-0.852383
ILMN_1769031	MTOR	mechanistic target of rapamycin kinase	2475	0.167154	8.48947	3.41913	0.00106153	0.119791	-0.855001
ILMN_2109197	EPB41L3	erythrocyte membrane protein band 4.1 like 3	23136	0.313343	9.49234	3.41359	0.00108011	0.119791	-0.869947
ILMN_1793990	ID2	inhibitor of DNA binding 2	3398	-0.346549	11.8174	-3.41266	0.00108324	0.119791	-0.872443
ILMN_2152581	STK38	serine/threonine kinase 38	11329	0.315941	9.43204	3.40324	0.00111568	0.119791	-0.897854
ILMN_1704985	CYP27A1	cytochrome P450 family 27 subfamily A member 1	1593	0.445528	10.4641	3.3983	0.00113302	0.119791	-0.911134
ILMN_2126706	LMNB1	lamin B1	4001	0.322591	8.1267	3.39827	0.00113311	0.119791	-0.911202
ILMN_1745021	SLC30A1	solute carrier family 30 member 1	7779	-0.25102	9.3566	-3.39796	0.00113423	0.119791	-0.912056
ILMN_1659189	CARD19	caspase recruitment domain family member 19	84270	-0.291111	10.5412	-3.3939	0.00114868	0.119791	-0.922954
ILMN_1752923	IFNAR1	interferon alpha and beta receptor subunit 1	3454	0.35121	8.12389	3.39047	0.00116106	0.119791	-0.932177
ILMN_1717524	LIPT1	lipoyltransferase 1	51601	-0.17935	7.76602	-3.38578	0.00117815	0.119791	-0.944753
ILMN_3246595	AQP12B	aquaporin 12B	653437	-0.134385	7.17229	-3.3785	0.00120517	0.119791	-0.964269
ILMN_1696828	RGS14	regulator of G protein signaling 14	10636	0.15629	7.24111	3.3721	0.00122944	0.119791	-0.981422
ILMN_1655961	SND1-IT1	SND1 intronic transcript 1	27099	0.29437	7.38418	3.36962	0.00123896	0.119791	-0.988061
ILMN_1771411	ALG6	ALG6, alpha-1,3-glucosyltransferase	29929	0.210698	7.9524	3.36949	0.00123943	0.119791	-0.988386
ILMN_1745420	PHF19	PHD finger protein 19	26147	-0.193144	7.70926	-3.36397	0.00126088	0.119791	-1.00315
ILMN_1791792	TIGAR	TP53 induced glycolysis regulatory phosphatase	57103	-0.213023	8.80492	-3.36258	0.00126633	0.119791	-1.00686
ILMN_1762713	MCEMP1	mast cell expressed membrane protein 1	199675	0.368158	10.4388	3.36127	0.0012715	0.119791	-1.01036
ILMN_2225537	PTGR1	prostaglandin reductase 1	22949	0.12453	6.84264	3.35938	0.00127897	0.119791	-1.0154
ILMN_1743303	TTC1	tetratricopeptide repeat domain 1	7265	0.224028	8.2467	3.35932	0.0012792	0.119791	-1.01555
ILMN_1707088	DENND2D	DENN domain containing 2D	79961	0.191257	7.64339	3.358	0.00128445	0.119791	-1.01908
ILMN_1800164	PPFIA1	PTPRF interacting protein alpha 1	8500	0.198418	8.84066	3.35543	0.00129473	0.119791	-1.02593
ILMN_1673138	ZBTB33	zinc finger and BTB domain containing 33	10009	-0.190988	9.68074	-3.35531	0.00129522	0.119791	-1.02626
ILMN_2185984	SASH1	SAM and SH3 domain containing 1	23328	0.374669	7.92209	3.35402	0.00130043	0.119791	-1.02971
ILMN_1715555	DBP	D-box binding PAR bZIP transcription factor	1628	-0.241889	7.59207	-3.35182	0.00130932	0.119791	-1.03556
ILMN_1737857	GTF2B	general transcription factor IIB	2959	-0.22097	9.3218	-3.34863	0.00132233	0.119791	-1.04406
ILMN_1787705	ATP6V1B2	ATPase H+ transporting V1 subunit B2	526	0.21841	11.887	3.33382	0.00138427	0.119791	-1.08341
ILMN_2323172	CSF3R	colony stimulating factor 3 receptor	1441	0.194373	8.74282	3.33105	0.00139619	0.119791	-1.09078
ILMN_1792495	AHNAK	AHNAK nucleoprotein	79026	-0.252913	8.66399	-3.33001	0.00140069	0.119791	-1.09355
ILMN_1673543	PGM2	phosphoglucomutase 2	55276	0.219259	7.65457	3.31778	0.0014545	0.119791	-1.12593
ILMN_2104696	ERICH1	glutamate rich 1	157697	0.233127	10.2061	3.31625	0.00146137	0.119791	-1.12998
ILMN_1712673	SASH1	SAM and SH3 domain containing 1	23328	0.404224	8.0283	3.31568	0.00146392	0.119791	-1.13147
ILMN_2070072	RPS7	ribosomal protein S7	6201	-0.19902	8.31469	-3.31509	0.00146658	0.119791	-1.13303
ILMN_1768031	DEDD2	death effector domain containing 2	162989	-0.18802	11.4285	-3.3136	0.00147334	0.119791	-1.13698
ILMN_2343624	METTL13	methyltransferase like 13	51603	0.271125	7.56987	3.31212	0.00148006	0.119791	-1.14089
ILMN_1692276	GGPS1	geranylgeranyl diphosphate synthase 1	9453	0.267723	8.63067	3.31	0.00148973	0.119791	-1.14648
ILMN_1797191	KIAA0040	KIAA0040	9674	0.119976	6.9984	3.30766	0.00150051	0.119791	-1.15267
ILMN_1766814	TK2	thymidine kinase 2, mitochondrial	7084	0.187859	7.59791	3.30436	0.00151579	0.119791	-1.16137
ILMN_1778168	ELMO2	engulfment and cell motility 2	63916	0.116038	7.16116	3.30364	0.00151914	0.119791	-1.16326
ILMN_1780773	LINC00938	long intergenic non-protein coding RNA 938	400027	-0.224535	10.186	-3.29967	0.0015378	0.119791	-1.17375
ILMN_1723486	HK2	hexokinase 2	3099	0.259344	8.34574	3.29951	0.00153856	0.119791	-1.17417
ILMN_2374234	PRKACB	protein kinase cAMP-activated catalytic subunit beta	5567	-0.17516	7.42976	-3.29784	0.00154646	0.119791	-1.17857
ILMN_1832208	TMEM33	transmembrane protein 33	55161	0.198782	9.28132	3.29736	0.00154874	0.119791	-1.17983
ILMN_1682176	CLEC3B	C-type lectin domain family 3 member B	7123	0.162225	7.34759	3.29605	0.00155497	0.119791	-1.18327
ILMN_1748883	CDKN2D	cyclin dependent kinase inhibitor 2D	1032	-0.235386	11.4221	-3.29308	0.00156919	0.119791	-1.19109
ILMN_1811327	MRPL27	mitochondrial ribosomal protein L27	51264	0.186416	8.52095	3.29246	0.00157217	0.119791	-1.19272
ILMN_1659463	APAF1	apoptotic peptidase activating factor 1	317	0.380779	8.31347	3.28834	0.00159216	0.119791	-1.20356
ILMN_1674399	ZNF143	zinc finger protein 143	7702	0.213805	7.96478	3.28555	0.00160584	0.119791	-1.2109
ILMN_1681628	ZNF277	zinc finger protein 277	11179	-0.190845	9.69914	-3.28422	0.00161237	0.119791	-1.21438
ILMN_1750158	ACOX1	acyl-CoA oxidase 1	51	0.212834	7.50391	3.28076	0.00162957	0.119791	-1.22348
ILMN_1686920	CCDC58	coiled-coil domain containing 58	131076	-0.162001	6.85428	-3.27991	0.00163381	0.119791	-1.22571
ILMN_1729748	PEF1	penta-EF-hand domain containing 1	553115	0.156332	7.99621	3.2799	0.00163385	0.119791	-1.22573
ILMN_1680831	BAZ1B	bromodomain adjacent to zinc finger domain 1B	9031	0.122157	7.5182	3.27596	0.00165366	0.119791	-1.23608
ILMN_1808041	RPL10A	ribosomal protein L10a	4736	-0.321471	11.7192	-3.2751	0.00165798	0.119791	-1.23831
ILMN_1675124	DDX17	DEAD-box helicase 17	10521	0.197488	7.72969	3.27504	0.00165831	0.119791	-1.23848
ILMN_1808584	COX20	COX20, cytochrome c oxidase assembly factor	116228	-0.181474	8.41851	-3.27433	0.00166191	0.119791	-1.24034
ILMN_2086095	ID2	inhibitor of DNA binding 2	3398	-0.427261	10.9306	-3.27284	0.00166947	0.119791	-1.24423
ILMN_1775926	SPATA6	spermatogenesis associated 6	54558	-0.150646	7.39378	-3.27253	0.00167105	0.119791	-1.24505
ILMN_1687592	WWC3	WWC family member 3	55841	0.155947	7.69934	3.27082	0.00167983	0.119791	-1.24954
ILMN_1712027	RSBN1L	round spermatid basic protein 1 like	222194	0.14192	7.13733	3.26379	0.00171625	0.119791	-1.26793
ILMN_1798454	MAD2L1BP	MAD2L1 binding protein	9587	-0.189578	8.24274	-3.26253	0.00172286	0.119791	-1.27123
ILMN_1812970	RWDD1	RWD domain containing 1	51389	-0.124085	7.19328	-3.26228	0.00172418	0.119791	-1.27189
ILMN_1747183	GXYLT1	glucoside xylosyltransferase 1	283464	0.10867	6.96185	3.26087	0.00173158	0.119791	-1.27556
ILMN_2335704	NCF4	neutrophil cytosolic factor 4	4689	0.24793	9.96251	3.26036	0.00173429	0.119791	-1.2769
ILMN_2073732	CBLL1	Cbl proto-oncogene like 1	79872	-0.217859	9.43835	-3.25717	0.0017512	0.119791	-1.28522
ILMN_1799024	VAC14	Vac14, PIKFYVE complex component	55697	0.109992	7.38554	3.25486	0.0017636	0.119791	-1.29127
ILMN_1702526	ADPRM	ADP-ribose/CDP-alcohol diphosphatase, manganese dependent	56985	-0.126794	7.59893	-3.25277	0.00177483	0.119791	-1.29671
ILMN_2402766	AFTPH	aftiphilin	54812	0.242087	8.78151	3.25239	0.00177689	0.119791	-1.2977
ILMN_1754912	GLE1	GLE1, RNA export mediator	2733	0.213336	9.03993	3.25165	0.0017809	0.119791	-1.29963
ILMN_1679476	GART	phosphoribosylglycinamide formyltransferase, phosphoribosylglycinamide synthetase, phosphoribosylaminoimidazole synthetase	2618	0.293513	7.77403	3.24918	0.00179437	0.119791	-1.30609
ILMN_1754842	DLGAP4	DLG associated protein 4	22839	0.150494	7.80151	3.24874	0.00179675	0.119791	-1.30723
ILMN_1793934	PISD	phosphatidylserine decarboxylase	23761	0.200684	8.90773	3.24458	0.00181962	0.120325	-1.31806
ILMN_1758034	ETFDH	electron transfer flavoprotein dehydrogenase	2110	0.15315	7.57975	3.24314	0.00182761	0.120325	-1.32182
ILMN_2406892	URI1	URI1, prefoldin like chaperone	8725	-0.167911	8.50231	-3.23723	0.0018607	0.120517	-1.33719
ILMN_1772218	HLA-DPA1	major histocompatibility complex, class II, DP alpha 1	3113	-0.223914	13.3527	-3.23704	0.00186175	0.120517	-1.33768
ILMN_1725981	HNRNPA3	heterogeneous nuclear ribonucleoprotein A3	220988	0.0961921	7.21612	3.23649	0.00186485	0.120517	-1.3391
ILMN_1737498	MLKL	mixed lineage kinase domain like pseudokinase	197259	0.187859	7.53655	3.23139	0.00189392	0.120752	-1.35235
ILMN_3181420	HMGXB4	HMG-box containing 4	10042	-0.190555	8.15327	-3.22959	0.00190428	0.120752	-1.35702
ILMN_1707634	CMC1	C-X9-C motif containing 1	152100	0.185919	7.19795	3.2295	0.00190482	0.120752	-1.35726
ILMN_1718718	MKKS	McKusick-Kaufman syndrome	8195	0.370646	8.1576	3.22786	0.00191434	0.120752	-1.36153
ILMN_1777325	STAT1	signal transducer and activator of transcription 1	6772	0.446434	10.3864	3.22343	0.00194017	0.121653	-1.37301
ILMN_1776858	DUS4L	dihydrouridine synthase 4 like	11062	-0.117146	7.48328	-3.21915	0.00196545	0.122012	-1.38409
ILMN_1786039	RNF34	ring finger protein 34	80196	0.2192	7.97225	3.21403	0.00199611	0.122012	-1.39734
ILMN_1790575	METTL13	methyltransferase like 13	51603	0.145598	6.88058	3.21277	0.00200375	0.122012	-1.40061
ILMN_1804498	BRAT1	BRCA1 associated ATM activator 1	221927	0.176968	9.43038	3.21196	0.00200867	0.122012	-1.40271
ILMN_1752159	AHNAK	AHNAK nucleoprotein	79026	-0.247202	9.01173	-3.21183	0.00200941	0.122012	-1.40303
ILMN_1776109	ZNF622	zinc finger protein 622	90441	-0.135957	9.62872	-3.21085	0.00201538	0.122012	-1.40557
ILMN_1804327	NAP1L4	nucleosome assembly protein 1 like 4	4676	0.178195	9.55951	3.20436	0.00205526	0.123715	-1.42233
ILMN_1694780	GCHFR	GTP cyclohydrolase I feedback regulator	2644	-0.170601	8.97859	-3.20123	0.00207476	0.124179	-1.43041
ILMN_1684385	COPB2	coatomer protein complex subunit beta 2	9276	0.311148	8.59165	3.19428	0.00211862	0.126088	-1.44831
ILMN_1715863	MLKL	mixed lineage kinase domain like pseudokinase	197259	0.205775	7.57711	3.18659	0.00216822	0.128165	-1.4681
ILMN_1785113	MUT	methylmalonyl-CoA mutase	4594	0.137762	7.70008	3.18355	0.00218814	0.128165	-1.47592
ILMN_1737561	N4BP2L2	NEDD4 binding protein 2 like 2	10443	0.207765	7.75127	3.18326	0.00219003	0.128165	-1.47666
ILMN_1699703	ARCN1	archain 1	372	0.175442	9.197	3.18027	0.00220982	0.128512	-1.48435
ILMN_1652185	IL4R	interleukin 4 receptor	3566	0.183161	9.08345	3.17703	0.00223135	0.128512	-1.49264
ILMN_1786843	KCTD13	potassium channel tetramerization domain containing 13	253980	0.139262	7.85803	3.17686	0.00223255	0.128512	-1.4931
ILMN_3245659	ERI1	exoribonuclease 1	90459	0.168335	7.46357	3.164	0.00232026	0.132264	-1.52603
ILMN_3234089	N4BP2L2	NEDD4 binding protein 2 like 2	10443	0.132597	7.19736	3.16332	0.002325	0.132264	-1.52778
ILMN_1774432	DTD1	D-tyrosyl-tRNA deacylase 1	92675	-0.139761	7.98043	-3.16138	0.00233852	0.132264	-1.53273
ILMN_1716922	DHX16	DEAH-box helicase 16	8449	0.175971	8.79371	3.16003	0.00234796	0.132264	-1.53617
ILMN_1774513	DDX17	DEAD-box helicase 17	10521	0.149288	7.19672	3.15521	0.00238204	0.13347	-1.54848
ILMN_2325978	HDGFL2	HDGF like 2	84717	0.135083	7.41651	3.1491	0.00242589	0.135208	-1.56406
ILMN_2047240	ARSA	arylsulfatase A	410	0.18852	8.40925	3.14087	0.00248616	0.136063	-1.58501
ILMN_1780397	TRAF3IP3	TRAF3 interacting protein 3	80342	0.320171	8.41388	3.13962	0.00249548	0.136063	-1.58821
ILMN_1782743	LETMD1	LETM1 domain containing 1	25875	-0.168553	8.82452	-3.13644	0.00251925	0.136063	-1.5963
ILMN_1753639	MTAP	methylthioadenosine phosphorylase	4507	0.141969	7.165	3.13517	0.00252875	0.136063	-1.59952
ILMN_1745778	SLC45A4	solute carrier family 45 member 4	57210	0.10789	7.00959	3.13475	0.00253191	0.136063	-1.60058
ILMN_1653529	TEX10	testis expressed 10	54881	0.114475	7.19192	3.13032	0.00256552	0.136063	-1.61183
ILMN_1753862	SRP54	signal recognition particle 54	6729	0.177025	9.39767	3.12906	0.00257512	0.136063	-1.61502
ILMN_1796900	NUDCD3	NudC domain containing 3	23386	0.124618	7.26847	3.12902	0.00257546	0.136063	-1.61513
ILMN_1756676	PHF19	PHD finger protein 19	26147	-0.168709	8.04216	-3.12798	0.00258345	0.136063	-1.61778
ILMN_1727642	MOGS	mannosyl-oligosaccharide glucosidase	7841	0.123195	7.44712	3.12661	0.00259396	0.136063	-1.62124
ILMN_1768488	TERF2	telomeric repeat binding factor 2	7014	0.169256	7.41376	3.12632	0.00259617	0.136063	-1.62197
ILMN_2067852	SLC30A1	solute carrier family 30 member 1	7779	-0.251546	8.52111	-3.12585	0.00259983	0.136063	-1.62317
ILMN_1660900	SNORA7B	small nucleolar RNA, H/ACA box 7B	677797	-0.101228	7.72087	-3.12465	0.00260914	0.136063	-1.62622
ILMN_1666376	TRIM56	tripartite motif containing 56	81844	0.128704	7.16268	3.12172	0.0026319	0.136077	-1.63363
ILMN_1728514	BAG5	BCL2 associated athanogene 5	9529	-0.112625	7.54462	-3.11992	0.002646	0.136077	-1.63819
ILMN_1781234	CCDC22	coiled-coil domain containing 22	28952	0.133338	7.85114	3.11811	0.00266029	0.136077	-1.64278
ILMN_1667086	AP3M1	adaptor related protein complex 3 mu 1 subunit	26985	0.197739	8.33685	3.11801	0.00266108	0.136077	-1.64303
ILMN_2274306	NRP2	neuropilin 2	8828	-0.197595	7.10964	-3.11368	0.00269543	0.137167	-1.65397
ILMN_1792679	ITGA5	integrin subunit alpha 5	3678	0.231873	9.04993	3.11065	0.00271972	0.137571	-1.66163
ILMN_1767509	DEF8	differentially expressed in FDCP 8 homolog	54849	0.220874	9.84693	3.10675	0.00275132	0.137571	-1.67148
ILMN_2119535	RIPK1	receptor interacting serine/threonine kinase 1	8737	0.142418	7.67972	3.10607	0.00275686	0.137571	-1.67319
ILMN_1728132	LDHB	lactate dehydrogenase B	3945	-0.271548	9.5676	-3.1057	0.00275993	0.137571	-1.67414
ILMN_2185845	BRSK1	BR serine/threonine kinase 1	84446	0.377826	9.24792	3.10252	0.00278596	0.137571	-1.68214
ILMN_1814213	PQLC3	PQ loop repeat containing 3	130814	-0.161755	10.859	-3.10063	0.00280162	0.137571	-1.68692
ILMN_1764500	BRK1	BRICK1, SCAR/WAVE actin nucleating complex subunit	55845	-0.185255	10.4228	-3.09714	0.00283066	0.137571	-1.69571
ILMN_1717207	MMP25	matrix metallopeptidase 25	64386	0.370516	8.92863	3.09649	0.00283609	0.137571	-1.69734
ILMN_1756541	MXD4	MAX dimerization protein 4	10608	-0.210058	10.571	-3.09646	0.00283632	0.137571	-1.69741
ILMN_1683494	TMEM154	transmembrane protein 154	201799	0.252632	9.21333	3.09584	0.00284153	0.137571	-1.69897
ILMN_1752579	ATP6V0A1	ATPase H+ transporting V0 subunit a1	535	0.154734	10.0335	3.09519	0.00284702	0.137571	-1.70062
ILMN_2125562	MOB1A	MOB kinase activator 1A	55233	0.200571	8.08453	3.0899	0.00289178	0.138808	-1.71391
ILMN_2064606	TBC1D2B	TBC1 domain family member 2B	23102	0.233077	8.12666	3.08906	0.00289897	0.138808	-1.71603
ILMN_1803479	USP32	ubiquitin specific peptidase 32	84669	0.096758	6.95841	3.0845	0.00293821	0.14005	-1.72748
ILMN_1655557	INTS6	integrator complex subunit 6	26512	0.203144	7.49052	3.07771	0.00299754	0.141912	-1.74451
ILMN_2102693	NUFIP2	NUFIP2, FMR1 interacting protein 2	57532	-0.200787	10.0637	-3.07696	0.00300421	0.141912	-1.7464
ILMN_1786976	RAB22A	RAB22A, member RAS oncogene family	57403	0.224153	7.66701	3.07093	0.00305797	0.143232	-1.76151
ILMN_1653856	UBASH3B	ubiquitin associated and SH3 domain containing B	84959	0.215728	8.20687	3.06916	0.00307386	0.143232	-1.76592
ILMN_2175465	RSL24D1	ribosomal L24 domain containing 1	51187	-0.149752	11.917	-3.06705	0.00309302	0.143232	-1.77121
ILMN_1744068	ELP3	elongator acetyltransferase complex subunit 3	55140	0.228873	7.93326	3.06669	0.00309624	0.143232	-1.7721
ILMN_1808395	ACAP1	ArfGAP with coiled-coil, ankyrin repeat and PH domains 1	9744	0.205533	8.38459	3.06559	0.00310626	0.143232	-1.77484
ILMN_1754811	FBXO38	F-box protein 38	81545	0.129774	7.82291	3.0638	0.00312264	0.143232	-1.77932
ILMN_1742731	SLC35A2	solute carrier family 35 member A2	7355	0.136052	8.05808	3.05952	0.00316215	0.143232	-1.79002
ILMN_1679428	CHIC2	cysteine rich hydrophobic domain 2	26511	0.198303	9.14039	3.05925	0.00316466	0.143232	-1.7907
ILMN_1770733	RIC8A	RIC8 guanine nucleotide exchange factor A	60626	0.185145	9.66133	3.05918	0.00316525	0.143232	-1.79086
ILMN_2388112	CR1	complement C3b/C4b receptor 1 (Knops blood group)	1378	0.172446	7.53921	3.05887	0.00316812	0.143232	-1.79163
ILMN_1755024	IKBKE	inhibitor of nuclear factor kappa B kinase subunit epsilon	9641	0.22947	8.05357	3.05227	0.00323001	0.145236	-1.80809
ILMN_1734316	YME1L1	YME1 like 1 ATPase	10730	0.161211	8.49909	3.05042	0.00324753	0.145236	-1.81269
ILMN_2299843	ATP5S	ATP synthase, H+ transporting, mitochondrial Fo complex subunit s (factor B)	27109	-0.13185	8.1923	-3.04976	0.00325382	0.145236	-1.81434
ILMN_1708922	ABL1	ABL proto-oncogene 1, non-receptor tyrosine kinase	25	-0.157621	8.64395	-3.04474	0.00330195	0.14657	-1.82683
ILMN_1664776	EFR3A	EFR3 homolog A	23167	0.219812	9.97676	3.04308	0.003318	0.14657	-1.83095
ILMN_1718936	LST1	leukocyte specific transcript 1	7940	-0.388976	11.9294	-3.04041	0.00334402	0.14657	-1.83759
ILMN_1718808	AKAP10	A-kinase anchoring protein 10	11216	0.136664	7.25922	3.03998	0.00334821	0.14657	-1.83866
ILMN_1665384	SH3BP5L	SH3 binding domain protein 5 like	80851	0.139172	7.30068	3.03946	0.00335328	0.14657	-1.83994
ILMN_1786189	NIFK	nucleolar protein interacting with the FHA domain of MKI67	84365	-0.152127	9.22738	-3.03777	0.0033699	0.146688	-1.84415
ILMN_1671891	PID1	phosphotyrosine interaction domain containing 1	55022	0.398632	8.42033	3.03604	0.00338699	0.146825	-1.84845
ILMN_1654389	FCGR1A	Fc fragment of IgG receptor Ia	2209	0.211512	7.11599	3.0312	0.00343508	0.148158	-1.86044
ILMN_2171295	CDK14	cyclin dependent kinase 14	5218	0.0926616	6.96116	3.02848	0.00346242	0.148158	-1.86717
ILMN_1810420	DYSF	dysferlin	8291	0.419552	10.0596	3.02673	0.00348012	0.148158	-1.87151
ILMN_3257884	HMGXB4	HMG-box containing 4	10042	-0.106669	7.21207	-3.02415	0.00350642	0.148158	-1.8779
ILMN_1784737	S1PR4	sphingosine-1-phosphate receptor 4	8698	0.233424	8.86654	3.02251	0.00352321	0.148158	-1.88196
ILMN_1750401	CYBC1	cytochrome b-245 chaperone 1	79415	0.282967	9.11627	3.02234	0.00352489	0.148158	-1.88237
ILMN_1767892	DUSP12	dual specificity phosphatase 12	11266	-0.22523	9.9102	-3.0219	0.00352947	0.148158	-1.88347
ILMN_2362457	ZDHHC16	zinc finger DHHC-type containing 16	84287	0.139145	7.33727	3.02182	0.00353024	0.148158	-1.88366
ILMN_1810116	INPP5B	inositol polyphosphate-5-phosphatase B	3633	0.1301	7.20174	3.02009	0.0035481	0.148316	-1.88795
ILMN_1810289	MYOF	myoferlin	26509	0.382592	8.98064	3.015	0.00360103	0.149934	-1.90053
ILMN_1789510	STIP1	stress induced phosphoprotein 1	10963	0.207277	8.40847	3.01265	0.00362569	0.150366	-1.90632
ILMN_1734198	RNGTT	RNA guanylyltransferase and 5'-phosphatase	8732	0.14274	7.77491	3.01047	0.00364863	0.150724	-1.91168
ILMN_1781560	ST3GAL6	ST3 beta-galactoside alpha-2,3-sialyltransferase 6	10402	0.1573	7.7648	3.00749	0.00368035	0.151441	-1.91903
ILMN_2154101	UPRT	uracil phosphoribosyltransferase homolog	139596	-0.132355	8.33588	-3.00284	0.00373035	0.151453	-1.93049
ILMN_1740597	CDKN2D	cyclin dependent kinase inhibitor 2D	1032	-0.199021	8.03376	-2.99855	0.00377705	0.151453	-1.94105
ILMN_1789999	SLC30A7	solute carrier family 30 member 7	148867	0.202144	8.91606	2.99704	0.0037935	0.151453	-1.94474
ILMN_1813379	TNFRSF9	TNF receptor superfamily member 9	3604	0.12183	7.11849	2.99648	0.00379973	0.151453	-1.94613
ILMN_1800975	PSME3	proteasome activator subunit 3	10197	0.133139	8.62106	2.99599	0.00380514	0.151453	-1.94734
ILMN_2043728	ZNF341	zinc finger protein 341	84905	0.113609	7.24346	2.99579	0.00380733	0.151453	-1.94783
ILMN_1767142	ZNF280D	zinc finger protein 280D	54816	-0.154273	8.42194	-2.99522	0.00381356	0.151453	-1.94921
ILMN_1652989	NUP160	nucleoporin 160	23279	0.124375	7.65457	2.9946	0.00382041	0.151453	-1.95074
ILMN_1700604	RBM14	RNA binding motif protein 14	10432	0.264643	9.02059	2.99158	0.00385401	0.151453	-1.95817
ILMN_3268028	BMS1	BMS1, ribosome biogenesis factor	9790	0.105719	7.47746	2.99089	0.00386164	0.151453	-1.95985
ILMN_3244065	TMEM250	transmembrane protein 250	90120	0.271987	8.20117	2.98885	0.00388451	0.151453	-1.96486
ILMN_2200917	SLC4A7	solute carrier family 4 member 7	9497	0.150065	7.12895	2.98608	0.00391567	0.151453	-1.97164
ILMN_1797107	SCLT1	sodium channel and clathrin linker 1	132320	0.128691	7.23553	2.98451	0.00393347	0.151453	-1.97548
ILMN_1799969	SNAPIN	SNAP associated protein	23557	0.177135	7.80266	2.98412	0.00393791	0.151453	-1.97644
ILMN_2054213	MPHOSPH8	M-phase phosphoprotein 8	54737	0.186871	7.44052	2.98397	0.00393966	0.151453	-1.97682
ILMN_1672589	SEMA4B	semaphorin 4B	10509	0.258701	7.71131	2.98357	0.00394425	0.151453	-1.97781
ILMN_1754421	NDUFAF1	NADH:ubiquinone oxidoreductase complex assembly factor 1	51103	0.255823	7.63945	2.98184	0.00396398	0.151453	-1.98204
ILMN_2284998	SP100	SP100 nuclear antigen	6672	0.178935	7.35867	2.98114	0.00397196	0.151453	-1.98374
ILMN_1752932	MPZL2	myelin protein zero like 2	10205	0.289997	7.97375	2.97961	0.00398957	0.151453	-1.9875
ILMN_1677824	RAB4A	RAB4A, member RAS oncogene family	5867	-0.148511	7.83421	-2.97809	0.00400712	0.151453	-1.99122
ILMN_1784766	MCM3AP	minichromosome maintenance complex component 3 associated protein	8888	0.124521	9.01212	2.97688	0.00402104	0.151453	-1.99416
ILMN_1783424	PUM1	pumilio RNA binding family member 1	9698	0.192807	9.17518	2.97616	0.00402944	0.151453	-1.99593
ILMN_1690487	PCM1	pericentriolar material 1	5108	0.156073	8.60135	2.97365	0.00405867	0.151453	-2.00206
ILMN_3245559	CDK2AP1	cyclin dependent kinase 2 associated protein 1	8099	-0.15395	11.5161	-2.97361	0.00405914	0.151453	-2.00216
ILMN_1799814	SNRNP40	small nuclear ribonucleoprotein U5 subunit 40	9410	0.135942	8.10231	2.9705	0.00409563	0.151453	-2.00975
ILMN_1703683	COG4	component of oligomeric golgi complex 4	25839	0.170663	7.50241	2.96921	0.0041109	0.151453	-2.0129
ILMN_1652521	MTMR9	myotubularin related protein 9	66036	0.138461	8.16652	2.96872	0.00411668	0.151453	-2.01409
ILMN_3247424	ADAP1	ArfGAP with dual PH domains 1	11033	0.114967	8.37929	2.96811	0.00412397	0.151453	-2.01559
ILMN_1668469	TMEM131L	transmembrane 131 like	23240	0.239306	8.84805	2.96792	0.00412625	0.151453	-2.01606
ILMN_2380698	DSTN	destrin, actin depolymerizing factor	11034	-0.217504	8.463	-2.96792	0.00412627	0.151453	-2.01606
ILMN_1795893	TMEM167B	transmembrane protein 167B	56900	-0.166461	9.69823	-2.96632	0.00414522	0.151453	-2.01995
ILMN_1757439	RBM14	RNA binding motif protein 14	10432	0.131857	7.87423	2.96627	0.00414581	0.151453	-2.02007
ILMN_1706426	DSTN	destrin, actin depolymerizing factor	11034	-0.183219	9.58222	-2.9655	0.0041551	0.151453	-2.02197
ILMN_1688034	COIL	coilin	8161	-0.130728	8.79237	-2.95812	0.00424415	0.154022	-2.03994
ILMN_1716026	ARMCX6	armadillo repeat containing, X-linked 6	54470	-0.174027	8.46327	-2.95724	0.00425482	0.154022	-2.04206
ILMN_1704529	PPIA	peptidylprolyl isomerase A	5478	-0.134795	7.41752	-2.95506	0.00428151	0.154457	-2.04736
ILMN_2347068	MKNK2	MAP kinase interacting serine/threonine kinase 2	2872	-0.157513	10.8854	-2.95232	0.00431539	0.154759	-2.05404
ILMN_1720113	PTPRO	protein tyrosine phosphatase, receptor type O	5800	0.120719	7.02524	2.9496	0.00434914	0.154759	-2.06064
ILMN_1684271	ACBD6	acyl-CoA binding domain containing 6	84320	-0.110258	7.9011	-2.94795	0.00436975	0.154759	-2.06464
ILMN_1693494	CMTM1	CKLF like MARVEL transmembrane domain containing 1	113540	-0.105967	7.0851	-2.94778	0.00437195	0.154759	-2.06507
ILMN_2332795	ZNF16	zinc finger protein 16	7564	-0.11105	7.06446	-2.94774	0.00437245	0.154759	-2.06517
ILMN_1679358	ZDHHC5	zinc finger DHHC-type containing 5	25921	0.128288	8.7002	2.94621	0.00439165	0.154759	-2.06888
ILMN_1676588	CEPT1	choline/ethanolamine phosphotransferase 1	10390	0.272712	8.50045	2.94519	0.00440443	0.154759	-2.07134
ILMN_2330966	PTK2B	protein tyrosine kinase 2 beta	2185	0.167568	8.53387	2.94496	0.0044074	0.154759	-2.07191
ILMN_2364110	GBA	glucosylceramidase beta	2629	0.185523	9.30692	2.9406	0.00446273	0.156181	-2.08247
ILMN_1654552	MRPS31	mitochondrial ribosomal protein S31	10240	0.267493	8.02718	2.93864	0.00448784	0.156306	-2.08722
ILMN_2301624	MACF1	microtubule-actin crosslinking factor 1	23499	0.155721	8.17686	2.938	0.00449599	0.156306	-2.08876
ILMN_1811472	KIF23	kinesin family member 23	9493	0.0960758	6.87838	2.9356	0.00452693	0.156515	-2.09456
ILMN_1733538	RGS10	regulator of G protein signaling 10	6001	-0.201943	11.667	-2.93523	0.00453172	0.156515	-2.09546
ILMN_1652918	RHOF	ras homolog family member F, filopodia associated	54509	-0.135773	7.31927	-2.93222	0.00457096	0.157355	-2.10276
ILMN_1730611	RTN4	reticulon 4	57142	0.139336	12.0205	2.93034	0.00459553	0.157685	-2.10729
ILMN_1734826	NUP88	nucleoporin 88	4927	0.177066	8.86044	2.92668	0.00464377	0.158015	-2.11613
ILMN_2347380	ARHGEF11	Rho guanine nucleotide exchange factor 11	9826	0.118354	7.5296	2.92651	0.00464605	0.158015	-2.11655
ILMN_1690524	VAMP7	vesicle associated membrane protein 7	6845	-0.132378	10.0477	-2.92336	0.00468798	0.158015	-2.12415
ILMN_3235472	WDYHV1	WDYHV motif containing 1	55093	-0.109584	7.3799	-2.9226	0.00469817	0.158015	-2.12598
ILMN_1676899	YEATS2	YEATS domain containing 2	55689	0.147508	7.74317	2.92233	0.00470178	0.158015	-2.12663
ILMN_1692684	SMARCD2	SWI/SNF related, matrix associated, actin dependent regulator of chromatin, subfamily d, member 2	6603	0.152556	8.08384	2.92196	0.00470675	0.158015	-2.12753
ILMN_1794875	GPAT3	glycerol-3-phosphate acyltransferase 3	84803	0.35483	8.89634	2.9217	0.00471016	0.158015	-2.12814
ILMN_1747244	CCNG2	cyclin G2	901	-0.153031	7.38058	-2.91856	0.00475254	0.158233	-2.13572
ILMN_1788251	SNN	stannin	8303	-0.202075	9.10049	-2.9182	0.00475736	0.158233	-2.13657
ILMN_2105308	DPM1	dolichyl-phosphate mannosyltransferase subunit 1, catalytic	8813	-0.188963	10.0598	-2.91711	0.00477213	0.158233	-2.1392
ILMN_1743427	SCYL3	SCY1 like pseudokinase 3	57147	0.110903	7.06594	2.91677	0.00477674	0.158233	-2.14001
ILMN_1745620	KRCC1	lysine rich coiled-coil 1	51315	0.183614	7.41339	2.91144	0.00484984	0.159755	-2.15286
ILMN_1706344	ABHD6	abhydrolase domain containing 6	57406	0.133427	7.35099	2.91008	0.00486851	0.159755	-2.15611
ILMN_1739236	ZNF668	zinc finger protein 668	79759	-0.176762	8.78878	-2.90785	0.00489958	0.159755	-2.16148
ILMN_1760201	DNMT1	DNA methyltransferase 1	1786	0.180086	10.1687	2.90712	0.00490973	0.159755	-2.16323
ILMN_1757882	PPP1R16A	protein phosphatase 1 regulatory subunit 16A	84988	-0.113203	7.5453	-2.90688	0.00491305	0.159755	-2.1638
ILMN_1699208	NAP1L1	nucleosome assembly protein 1 like 1	4673	-0.205515	10.0841	-2.90621	0.00492241	0.159755	-2.16541
ILMN_2142554	NENF	neudesin neurotrophic factor	29937	-0.158493	9.99366	-2.90498	0.00493958	0.159755	-2.16836
ILMN_1738491	SNX30	sorting nexin family member 30	401548	-0.152502	9.18884	-2.90177	0.00498484	0.159755	-2.17607
ILMN_2090802	TMEM79	transmembrane protein 79	84283	0.152621	7.18912	2.90172	0.00498555	0.159755	-2.17619
ILMN_1781135	STAM2	signal transducing adaptor molecule 2	10254	0.100484	7.13788	2.90164	0.0049867	0.159755	-2.17638
ILMN_1760620	TMEM33	transmembrane protein 33	55161	0.0961797	7.03267	2.9006	0.00500139	0.159755	-2.17887
ILMN_2382126	PPFIA1	PTPRF interacting protein alpha 1	8500	0.105772	7.47386	2.89971	0.00501404	0.159755	-2.181
ILMN_2345353	LST1	leukocyte specific transcript 1	7940	-0.182671	11.5457	-2.89769	0.00504285	0.159755	-2.18584
ILMN_1666453	STK3	serine/threonine kinase 3	6788	0.227673	7.64442	2.89707	0.00505178	0.159755	-2.18734
ILMN_3307863	TAOK3	TAO kinase 3	51347	0.12981	7.98622	2.89542	0.00507537	0.159755	-2.19128
ILMN_1669633	ACP1	acid phosphatase 1	52	-0.145037	9.64509	-2.89524	0.00507801	0.159755	-2.19171
ILMN_2227533	ABHD14B	abhydrolase domain containing 14B	84836	-0.107844	7.67396	-2.89497	0.00508182	0.159755	-2.19235
ILMN_2361695	BAG5	BCL2 associated athanogene 5	9529	-0.182386	9.4212	-2.893	0.00511033	0.159755	-2.19707
ILMN_1693552	CD300A	CD300a molecule	11314	0.263396	9.82412	2.89275	0.00511396	0.159755	-2.19767
ILMN_1810891	ZNF629	zinc finger protein 629	23361	-0.134494	7.53906	-2.89057	0.00514554	0.159755	-2.20287
ILMN_1701930	EEF1B2	eukaryotic translation elongation factor 1 beta 2	1933	-0.181935	8.75452	-2.8904	0.00514804	0.159755	-2.20329
ILMN_1661196	CSF2RA	colony stimulating factor 2 receptor alpha subunit	1438	0.248634	8.86918	2.88984	0.00515632	0.159755	-2.20464
ILMN_1754531	AP4E1	adaptor related protein complex 4 epsilon 1 subunit	23431	0.16318	7.55671	2.88725	0.00519424	0.160126	-2.21083
ILMN_1731644	SETDB2	SET domain bifurcated 2	83852	0.180799	8.1794	2.88657	0.00520422	0.160126	-2.21245
ILMN_1741389	B3GNT8	UDP-GlcNAc:betaGal beta-1,3-N-acetylglucosaminyltransferase 8	374907	0.128628	7.1282	2.88571	0.00521693	0.160126	-2.21451
ILMN_1674038	CTSD	cathepsin D	1509	0.229634	10.3643	2.88439	0.0052363	0.160126	-2.21764
ILMN_1725071	CCDC12	coiled-coil domain containing 12	151903	-0.177102	10.0456	-2.88385	0.0052443	0.160126	-2.21893
ILMN_1793829	TMCO1	transmembrane and coiled-coil domains 1	54499	0.218954	10.4942	2.88155	0.00527859	0.160707	-2.22443
ILMN_2143250	FAR1	fatty acyl-CoA reductase 1	84188	0.23126	8.07491	2.87583	0.00536445	0.162519	-2.23806
ILMN_2401978	STAT3	signal transducer and activator of transcription 3	6774	0.16952	9.79753	2.87554	0.00536894	0.162519	-2.23876
ILMN_1749345	STX5	syntaxin 5	6811	0.150217	10.193	2.87257	0.00541411	0.163209	-2.24583
ILMN_1866887	LMBRD2	LMBR1 domain containing 2	92255	0.11077	7.11587	2.8715	0.00543045	0.163209	-2.24838
ILMN_1686645	ALG11	ALG11, alpha-1,2-mannosyltransferase	440138	0.107516	7.15835	2.87099	0.00543822	0.163209	-2.24958
ILMN_1661337	SRM	spermidine synthase	6723	-0.132793	8.18039	-2.8698	0.00545647	0.163275	-2.25241
ILMN_3307772	PACSIN2	protein kinase C and casein kinase substrate in neurons 2	11252	0.125155	7.7278	2.86883	0.00547143	0.163275	-2.25472
ILMN_1730999	TPR	translocated promoter region, nuclear basket protein	7175	0.145412	8.70114	2.86469	0.00553563	0.164583	-2.26456
ILMN_2221014	BAG4	BCL2 associated athanogene 4	9530	-0.244127	7.76484	-2.86399	0.0055465	0.164583	-2.26622
ILMN_1795341	SRSF1	serine and arginine rich splicing factor 1	6426	0.207284	9.86938	2.86068	0.00559838	0.165192	-2.27407
ILMN_1699496	PHF21A	PHD finger protein 21A	51317	0.142241	10.1452	2.86068	0.00559839	0.165192	-2.27407
ILMN_1815012	EXOC7	exocyst complex component 7	23265	0.120759	9.54236	2.85634	0.00566718	0.166612	-2.28437
ILMN_1653129	CSTF2	cleavage stimulation factor subunit 2	1478	0.112207	7.43303	2.85494	0.00568947	0.166612	-2.28768
ILMN_2410986	STAT3	signal transducer and activator of transcription 3	6774	0.147037	8.63307	2.85466	0.00569397	0.166612	-2.28835
ILMN_3306730	RBM47	RNA binding motif protein 47	54502	0.261783	9.5581	2.85228	0.00573205	0.167261	-2.29397
ILMN_1765500	NDUFV3	NADH:ubiquinone oxidoreductase subunit V3	4731	0.124648	7.20871	2.84781	0.00580451	0.168908	-2.30456
ILMN_1774735	DDB1	damage specific DNA binding protein 1	1642	0.0887692	6.93971	2.84664	0.00582357	0.168996	-2.30732
ILMN_2342240	MGAT2	mannosyl (alpha-1,6-)-glycoprotein beta-1,2-N-acetylglucosaminyltransferase	4247	0.161059	7.87744	2.84386	0.00586905	0.169576	-2.31388
ILMN_1710937	IFI16	interferon gamma inducible protein 16	3428	0.307928	9.20405	2.84346	0.00587575	0.169576	-2.31484
ILMN_1731001	ERICH1	glutamate rich 1	157697	0.202939	9.53004	2.83563	0.00600588	0.171011	-2.3333
ILMN_1804863	FKBP15	FK506 binding protein 15	23307	0.259534	8.5937	2.83508	0.0060152	0.171011	-2.3346
ILMN_1678140	TTC4	tetratricopeptide repeat domain 4	7268	0.153911	8.59464	2.8344	0.00602664	0.171011	-2.33621
ILMN_1713751	ADAM19	ADAM metallopeptidase domain 19	8728	0.277306	9.87144	2.83418	0.00603026	0.171011	-2.33671
ILMN_1749634	PLRG1	pleiotropic regulator 1	5356	0.273894	8.25439	2.83404	0.0060327	0.171011	-2.33705
ILMN_1754865	PABPC4	poly(A) binding protein cytoplasmic 4	8761	-0.186475	10.1659	-2.83372	0.00603812	0.171011	-2.33781
ILMN_1652198	CCM2	CCM2 scaffold protein	83605	0.14506	7.39633	2.83306	0.00604922	0.171011	-2.33935
ILMN_1802380	RERE	arginine-glutamic acid dipeptide repeats	473	0.144435	9.06676	2.8327	0.00605536	0.171011	-2.34021
ILMN_1741171	TM2D2	TM2 domain containing 2	83877	0.0967317	6.86269	2.83026	0.0060967	0.171689	-2.34594
ILMN_1775692	EIF4G3	eukaryotic translation initiation factor 4 gamma 3	8672	0.16447	8.44189	2.82893	0.00611946	0.171689	-2.34908
ILMN_3302919	MYOF	myoferlin	26509	0.341018	8.49441	2.82727	0.00614783	0.171689	-2.35297
ILMN_1694671	ZFAND2A	zinc finger AN1-type containing 2A	90637	-0.166292	10.4777	-2.82674	0.0061569	0.171689	-2.35421
ILMN_1803560	LAT2	linker for activation of T cells family member 2	7462	0.220029	10.1607	2.82651	0.00616086	0.171689	-2.35476
ILMN_1731484	RHOT1	ras homolog family member T1	55288	0.150431	7.29313	2.82452	0.00619528	0.171721	-2.35945
ILMN_1669667	PDLIM2	PDZ and LIM domain 2	64236	-0.123701	7.0085	-2.82293	0.00622274	0.171721	-2.36317
ILMN_2326953	LAT2	linker for activation of T cells family member 2	7462	0.20435	9.92452	2.82198	0.00623933	0.171721	-2.36541
ILMN_1808712	RNF40	ring finger protein 40	9810	0.14508	8.75636	2.82129	0.00625119	0.171721	-2.36701
ILMN_2264681	LETMD1	LETM1 domain containing 1	25875	-0.0963275	7.33323	-2.82054	0.00626437	0.171721	-2.36878
ILMN_2129161	LRRC32	leucine rich repeat containing 32	2615	-0.183132	6.98919	-2.81833	0.00630301	0.171721	-2.37396
ILMN_2409062	ISCU	iron-sulfur cluster assembly enzyme	23479	-0.163891	10.677	-2.81802	0.00630857	0.171721	-2.3747
ILMN_1692219	RAB11FIP1	RAB11 family interacting protein 1	80223	0.312984	9.66341	2.8173	0.0063211	0.171721	-2.37637
ILMN_1681543	RHBDD1	rhomboid domain containing 1	84236	0.126799	7.32795	2.81717	0.00632353	0.171721	-2.3767
ILMN_1763694	RSPRY1	ring finger and SPRY domain containing 1	89970	0.151836	8.19488	2.81708	0.00632503	0.171721	-2.3769
ILMN_1655316	PSMC6	proteasome 26S subunit, ATPase 6	5706	0.202024	9.26049	2.81509	0.00636018	0.172232	-2.38156
ILMN_2124386	RGL2	ral guanine nucleotide dissociation stimulator like 2	5863	0.120508	7.99704	2.81397	0.00637998	0.172325	-2.38417
ILMN_2088124	TMEM154	transmembrane protein 154	201799	0.253793	9.22317	2.81256	0.00640504	0.172397	-2.38747
ILMN_1773643	SLC38A9	solute carrier family 38 member 9	153129	0.0924806	7.23875	2.81187	0.0064174	0.172397	-2.3891
ILMN_1778111	LINC01000	long intergenic non-protein coding RNA 1000	402483	0.115521	7.10028	2.80976	0.00645515	0.172397	-2.39403
ILMN_2389528	TESMIN	testis expressed metallothionein like protein	9633	-0.113903	7.14514	-2.80909	0.00646719	0.172397	-2.3956
ILMN_1801710	APBB1IP	amyloid beta precursor protein binding family B member 1 interacting protein	54518	0.294799	9.52076	2.80849	0.00647811	0.172397	-2.39702
ILMN_1711189	EXOSC10	exosome component 10	5394	0.112067	8.12958	2.80763	0.00649361	0.172397	-2.39903
ILMN_1691001	RTN3	reticulon 3	10313	0.094805	6.8226	2.80618	0.00651982	0.172397	-2.40242
ILMN_2264011	GRAP	GRB2 related adaptor protein	10750	0.154629	8.066	2.80606	0.00652187	0.172397	-2.40268
ILMN_3251451	MED31	mediator complex subunit 31	51003	0.119965	7.4645	2.8042	0.00655574	0.172397	-2.40704
ILMN_1805161	LZTR1	leucine zipper like transcription regulator 1	8216	0.167494	9.36813	2.80408	0.00655795	0.172397	-2.40732
ILMN_1665049	SPG11	SPG11, spatacsin vesicle trafficking associated	80208	0.24252	9.3154	2.80382	0.00656268	0.172397	-2.40793
ILMN_2346573	PSME3	proteasome activator subunit 3	10197	0.140165	8.59473	2.80202	0.00659557	0.172499	-2.41213
ILMN_2041046	CKS1B	CDC28 protein kinase regulatory subunit 1B	1163	-0.186322	7.89963	-2.80181	0.0065993	0.172499	-2.41261
ILMN_1785574	HTRA2	HtrA serine peptidase 2	27429	0.107337	7.33637	2.79926	0.00664628	0.172881	-2.41857
ILMN_1701512	KIAA0391	KIAA0391	9692	0.161093	7.93699	2.79801	0.00666937	0.172881	-2.42149
ILMN_2058141	HMGN2	high mobility group nucleosomal binding domain 2	3151	-0.157115	11.9056	-2.79762	0.00667652	0.172881	-2.42239
ILMN_2408179	PRRC2A	proline rich coiled-coil 2A	7916	0.104327	7.56116	2.79746	0.00667957	0.172881	-2.42277
ILMN_1721833	IER5	immediate early response 5	51278	-0.209543	10.9792	-2.79408	0.00674245	0.174081	-2.43065
ILMN_1744649	PSMB5	proteasome subunit beta 5	5693	0.160633	8.44621	2.7922	0.00677752	0.174558	-2.43501
ILMN_1653134	CNEP1R1	CTD nuclear envelope phosphatase 1 regulatory subunit 1	255919	-0.187326	8.88332	-2.78948	0.00682879	0.174951	-2.44135
ILMN_1738237	HS1BP3	HCLS1 binding protein 3	64342	0.181264	7.94032	2.78875	0.00684265	0.174951	-2.44305
ILMN_2208802	NPIPB3	nuclear pore complex interacting protein family member B3	23117	0.127323	7.84187	2.78816	0.00685387	0.174951	-2.44443
ILMN_2257833	BBS7	Bardet-Biedl syndrome 7	55212	0.0930558	6.90345	2.78788	0.00685918	0.174951	-2.44508
ILMN_2376455	CSF2RA	colony stimulating factor 2 receptor alpha subunit	1438	0.246659	8.91863	2.78593	0.00689627	0.175447	-2.44961
ILMN_1655405	SCARF2	scavenger receptor class F member 2	91179	-0.177682	7.07948	-2.78348	0.00694317	0.175447	-2.4553
ILMN_1743104	RBM4B	RNA binding motif protein 4B	83759	0.127766	7.32902	2.78299	0.00695244	0.175447	-2.45642
ILMN_1804490	PRKRIP1	PRKR interacting protein 1	79706	-0.0951258	7.86453	-2.78134	0.00698427	0.175447	-2.46026
ILMN_1739840	LRRC8A	leucine rich repeat containing 8 VRAC subunit A	56262	-0.130174	7.59985	-2.7811	0.00698898	0.175447	-2.46083
ILMN_2277419	SLC38A10	solute carrier family 38 member 10	124565	0.161202	8.05125	2.77923	0.00702506	0.175447	-2.46515
ILMN_1662065	WDR92	WD repeat domain 92	116143	0.114786	6.86397	2.77891	0.0070314	0.175447	-2.46591
ILMN_1760360	LTN1	listerin E3 ubiquitin protein ligase 1	26046	0.12321	7.64149	2.7783	0.00704326	0.175447	-2.46733
ILMN_1730731	ERLIN1	ER lipid raft associated 1	10613	0.117609	7.05481	2.77755	0.00705787	0.175447	-2.46907
ILMN_2397024	SPOP	speckle type BTB/POZ protein	8405	0.224677	8.94379	2.77643	0.00707969	0.175447	-2.47166
ILMN_1718610	ARHGAP17	Rho GTPase activating protein 17	55114	0.154684	10.2072	2.77641	0.00708	0.175447	-2.4717
ILMN_1788887	LINC01089	long intergenic non-protein coding RNA 1089	338799	-0.121519	7.25622	-2.77621	0.00708394	0.175447	-2.47216
ILMN_1764380	GLTP	glycolipid transfer protein	51228	-0.135854	11.8564	-2.77564	0.00709514	0.175447	-2.47349
ILMN_3299447	ANAPC1	anaphase promoting complex subunit 1	64682	-0.0969387	7.10869	-2.77382	0.00713071	0.175704	-2.47769
ILMN_3284584	RPL10	ribosomal protein L10	6134	-0.180131	12.1275	-2.77341	0.00713891	0.175704	-2.47865
ILMN_1668822	BATF	basic leucine zipper ATF-like transcription factor	10538	0.146543	7.50198	2.7714	0.00717857	0.176268	-2.48331
ILMN_2389590	PRKAR1A	protein kinase cAMP-dependent type I regulatory subunit alpha	5573	0.745974	8.99124	2.76796	0.00724685	0.176526	-2.49125
ILMN_1688886	GPC5	glypican 5	2262	0.101363	6.85344	2.7678	0.00725006	0.176526	-2.49163
ILMN_1695034	HNRNPA1L2	heterogeneous nuclear ribonucleoprotein A1-like 2	144983	-0.232203	10.6264	-2.76745	0.00725704	0.176526	-2.49243
ILMN_1804743	USP32	ubiquitin specific peptidase 32	84669	0.170656	7.38144	2.76671	0.0072719	0.176526	-2.49415
ILMN_1751431	PYM1	PYM homolog 1, exon junction complex associated factor	84305	0.103521	7.31735	2.76624	0.0072813	0.176526	-2.49524
ILMN_1773687	YIF1B	Yip1 interacting factor homolog B, membrane trafficking protein	90522	-0.144353	8.77635	-2.76583	0.00728963	0.176526	-2.4962
ILMN_1748819	MRPL22	mitochondrial ribosomal protein L22	29093	-0.126589	9.58726	-2.76463	0.00731368	0.176703	-2.49896
ILMN_1757343	PABPC4	poly(A) binding protein cytoplasmic 4	8761	-0.185091	11.3341	-2.76344	0.00733772	0.176878	-2.50171
ILMN_1727300	ZNF444	zinc finger protein 444	55311	0.0927998	7.22713	2.76089	0.00738934	0.177715	-2.5076
ILMN_2208413	ARHGAP15	Rho GTPase activating protein 15	55843	0.206677	9.51559	2.75995	0.00740838	0.177767	-2.50976
ILMN_1812067	RER1	retention in endoplasmic reticulum sorting receptor 1	11079	0.134693	7.6439	2.75814	0.00744536	0.178249	-2.51393
ILMN_1752027	UBE3B	ubiquitin protein ligase E3B	89910	0.0908531	7.45247	2.75584	0.00749268	0.178681	-2.51925
ILMN_1750256	ALS2	ALS2, alsin Rho guanine nucleotide exchange factor	57679	0.12304	7.62128	2.75561	0.00749734	0.178681	-2.51977
ILMN_1802456	DCTD	dCMP deaminase	1635	-0.115578	9.37288	-2.75421	0.00752627	0.178966	-2.523
ILMN_1771734	GMPS	guanine monophosphate synthase	8833	-0.135591	9.47484	-2.75257	0.00756009	0.179365	-2.52676
ILMN_2247664	SON	SON DNA binding protein	6651	0.233311	9.80999	2.75069	0.00759938	0.179864	-2.53111
ILMN_1765829	NUFIP2	NUFIP2, FMR1 interacting protein 2	57532	-0.170451	8.98442	-2.74927	0.00762902	0.179864	-2.53437
ILMN_1745788	CX3CR1	C-X3-C motif chemokine receptor 1	1524	0.393871	7.87485	2.74911	0.00763235	0.179864	-2.53474
ILMN_2122176	LLPH	LLP homolog, long-term synaptic facilitation	84298	-0.142042	8.96861	-2.74658	0.00768552	0.180713	-2.54056
ILMN_1658373	PAN2	PAN2 poly(A) specific ribonuclease subunit	9924	0.130808	8.09167	2.7442	0.00773575	0.181489	-2.54602
ILMN_3249110	CSRNP2	cysteine and serine rich nuclear protein 2	81566	0.108649	7.13361	2.74215	0.00777921	0.182103	-2.55072
ILMN_3234884	KIF22	kinesin family member 22	3835	-0.15698	8.92854	-2.74002	0.00782467	0.182761	-2.5556
ILMN_2344373	MVP	major vault protein	9961	0.165032	9.11613	2.73845	0.0078584	0.183143	-2.55921
ILMN_1693766	CEP135	centrosomal protein 135	9662	0.127527	7.70933	2.73559	0.00792016	0.184174	-2.56577
ILMN_2223010	VBP1	VHL binding protein 1	7411	0.168075	9.5411	2.73334	0.00796907	0.184903	-2.57093
ILMN_1768814	KLHL6	kelch like family member 6	89857	0.134927	7.14149	2.73051	0.00803087	0.18582	-2.5774
ILMN_1676745	ZNF142	zinc finger protein 142	7701	0.102182	8.19374	2.72973	0.00804792	0.18582	-2.57918
ILMN_1709484	BLM	Bloom syndrome RecQ like helicase	641	0.102026	6.8843	2.72912	0.0080615	0.18582	-2.58059
ILMN_3251728	MTMR10	myotubularin related protein 10	54893	0.151579	9.03367	2.72521	0.00814785	0.187401	-2.58951
ILMN_2328363	CMTM1	CKLF like MARVEL transmembrane domain containing 1	113540	-0.100991	7.05105	-2.72358	0.0081843	0.187829	-2.59325
ILMN_1659352	KCNK13	potassium two pore domain channel subfamily K member 13	56659	0.0995667	7.02482	2.7216	0.00822858	0.188434	-2.59777
ILMN_1651767	MKL1	megakaryoblastic leukemia (translocation) 1	57591	0.146987	7.92909	2.72067	0.00824934	0.1885	-2.59988
ILMN_1731194	STRAP	serine/threonine kinase receptor associated protein	11171	-0.177543	10.4598	-2.71865	0.00829495	0.18912	-2.60449
ILMN_1772796	DYNLL2	dynein light chain LC8-type 2	140735	-0.172001	9.54832	-2.7172	0.00832773	0.18912	-2.6078
ILMN_1711853	MED24	mediator complex subunit 24	9862	0.123222	7.88647	2.71708	0.00833032	0.18912	-2.60806
ILMN_1713505	NPC1	NPC intracellular cholesterol transporter 1	4864	0.151421	7.84521	2.71491	0.00837979	0.18964	-2.61301
ILMN_1810488	NFYC	nuclear transcription factor Y subunit gamma	4802	0.160765	8.607	2.71449	0.00838926	0.18964	-2.61396
ILMN_1688373	LST1	leukocyte specific transcript 1	7940	-0.153515	11.3889	-2.71302	0.00842291	0.189804	-2.61731
ILMN_3289171	RPS27	ribosomal protein S27	6232	-0.202201	7.55602	-2.7126	0.00843251	0.189804	-2.61826
ILMN_1679232	KIDINS220	kinase D interacting substrate 220	57498	0.201308	9.14853	2.71159	0.00845581	0.189922	-2.62057
ILMN_2415536	SIPA1	signal-induced proliferation-associated 1	6494	0.141276	8.16154	2.70937	0.00850695	0.190664	-2.62562
ILMN_2377185	ELOB	elongin B	6923	0.123989	7.46941	2.70712	0.00855914	0.191056	-2.63073
ILMN_1801553	LEO1	LEO1 homolog, Paf1/RNA polymerase II complex component	123169	0.114336	7.2859	2.70705	0.00856072	0.191056	-2.63089
ILMN_1736311	POU2F2	POU class 2 homeobox 2	5452	0.126402	7.54988	2.70491	0.00861056	0.191529	-2.63574
ILMN_1750496	ZBTB16	zinc finger and BTB domain containing 16	7704	-0.106573	6.95417	-2.70458	0.00861827	0.191529	-2.63649
ILMN_1791057	IFNAR2	interferon alpha and beta receptor subunit 2	3455	0.160908	7.97122	2.70344	0.00864507	0.191719	-2.63909
ILMN_1678922	HERC4	HECT and RLD domain containing E3 ubiquitin protein ligase 4	26091	0.22062	7.55669	2.7024	0.00866959	0.191719	-2.64146
ILMN_2050023	SVBP	small vasohibin binding protein	374969	-0.165317	10.4481	-2.70123	0.00869712	0.191719	-2.64411
ILMN_1755909	GID8	GID complex subunit 8 homolog	54994	-0.176915	9.88224	-2.70112	0.00869961	0.191719	-2.64435
ILMN_1779410	VAPA	VAMP associated protein A	9218	-0.126147	6.93823	-2.69835	0.00876525	0.192441	-2.65064
ILMN_1719622	RABEP1	rabaptin, RAB GTPase binding effector protein 1	9135	0.181159	7.98388	2.69751	0.00878509	0.192441	-2.65253
ILMN_1813572	IL16	interleukin 16	3603	0.144514	7.52252	2.6964	0.00881178	0.192441	-2.65506
ILMN_1665877	RNF149	ring finger protein 149	284996	0.237757	10.3926	2.69599	0.00882141	0.192441	-2.65598
ILMN_2364022	SLC16A3	solute carrier family 16 member 3	9123	0.289876	10.5826	2.69544	0.00883459	0.192441	-2.65722
ILMN_1683916	PEX13	peroxisomal biogenesis factor 13	5194	-0.120229	7.59485	-2.69355	0.0088799	0.192441	-2.6615
ILMN_2358784	ASB3	ankyrin repeat and SOCS box containing 3	51130	0.10091	8.10737	2.69326	0.00888685	0.192441	-2.66216
ILMN_1750876	SLC4A1AP	solute carrier family 4 member 1 adaptor protein	22950	0.133632	7.50083	2.69211	0.00891469	0.192441	-2.66477
ILMN_1730307	MED16	mediator complex subunit 16	10025	0.151812	7.6521	2.69164	0.00892587	0.192441	-2.66582
ILMN_1769720	STAU2	staufen double-stranded RNA binding protein 2	27067	0.0994154	7.19614	2.69156	0.00892799	0.192441	-2.66602
ILMN_3239130	AGAP6	ArfGAP with GTPase domain, ankyrin repeat and PH domain 6	414189	0.0897335	7.26082	2.69038	0.00895647	0.192441	-2.66868
ILMN_1740170	CHCHD10	coiled-coil-helix-coiled-coil-helix domain containing 10	400916	-0.151287	10.7673	-2.68871	0.00899693	0.192441	-2.67244
ILMN_1777058	MFSD14B	major facilitator superfamily domain containing 14B	84641	-0.162419	8.48367	-2.6887	0.00899728	0.192441	-2.67248
ILMN_1655563	CTIF	cap binding complex dependent translation initiation factor	9811	-0.117684	7.80304	-2.68825	0.00900815	0.192441	-2.67349
ILMN_1668065	ELMOD3	ELMO domain containing 3	84173	0.131565	7.28	2.68808	0.00901232	0.192441	-2.67387
ILMN_2211122	TRAPPC2B	trafficking protein particle complex 2B	10597	-0.182797	7.46956	-2.68566	0.00907158	0.192441	-2.67935
ILMN_1750689	MPP5	membrane palmitoylated protein 5	64398	-0.106373	7.16171	-2.68441	0.0091022	0.192441	-2.68217
ILMN_2072391	SNORD31	small nucleolar RNA, C/D box 31	9298	-0.126391	7.31094	-2.68263	0.00914603	0.192441	-2.68618
ILMN_1862217	APH1B	aph-1 homolog B, gamma-secretase subunit	83464	0.125541	7.59277	2.68237	0.00915239	0.192441	-2.68676
ILMN_2365248	HVCN1	hydrogen voltage gated channel 1	84329	0.262256	8.12393	2.68175	0.00916776	0.192441	-2.68816
ILMN_1800612	VBP1	VHL binding protein 1	7411	0.175023	8.99718	2.68058	0.0091968	0.192441	-2.6908
ILMN_1730539	NPHP3	nephrocystin 3	27031	0.116147	7.61804	2.68051	0.00919854	0.192441	-2.69096
ILMN_1801605	BIRC6	baculoviral IAP repeat containing 6	57448	0.109463	7.70516	2.68051	0.00919863	0.192441	-2.69097
ILMN_1705737	IMPDH2	inosine monophosphate dehydrogenase 2	3615	-0.2003	9.56617	-2.67963	0.00922032	0.192441	-2.69294
ILMN_1791396	DGCR6L	DiGeorge syndrome critical region gene 6 like	85359	-0.148026	9.62163	-2.67902	0.00923562	0.192441	-2.69432
ILMN_1682264	DCAF7	DDB1 and CUL4 associated factor 7	10238	0.410756	8.85608	2.67885	0.00923974	0.192441	-2.69469
ILMN_1750722	RPS7	ribosomal protein S7	6201	-0.155388	8.51576	-2.67873	0.00924296	0.192441	-2.69499
ILMN_1676625	SS18L1	SS18L1, nBAF chromatin remodeling complex subunit	26039	0.121536	7.67424	2.67869	0.00924389	0.192441	-2.69507
ILMN_2294978	ANG	angiogenin	283	0.223175	7.71618	2.67661	0.00929588	0.193142	-2.69975
ILMN_1685930	DNAJC24	DnaJ heat shock protein family (Hsp40) member C24	120526	0.103751	6.98137	2.67515	0.00933261	0.193523	-2.70305
ILMN_2204726	UBR5	ubiquitin protein ligase E3 component n-recognin 5	51366	0.126312	7.26985	2.67173	0.00941878	0.194926	-2.71072
ILMN_1669555	SUPT20H	SPT20 homolog, SAGA complex component	55578	0.179944	7.34699	2.67099	0.00943776	0.194936	-2.7124
ILMN_1790807	XPC	XPC complex subunit, DNA damage recognition and repair factor	7508	0.217583	8.2644	2.67004	0.00946186	0.195051	-2.71453
ILMN_1725121	XPO1	exportin 1	7514	0.215338	9.19209	2.66931	0.00948054	0.195053	-2.71618
ILMN_1707156	LRRFIP2	LRR binding FLII interacting protein 2	9209	0.167278	8.69387	2.6678	0.00951912	0.195053	-2.71957
ILMN_1699357	SLC22A5	solute carrier family 22 member 5	6584	0.114321	6.96907	2.66738	0.00952996	0.195053	-2.72052
ILMN_2277676	ERCC1	ERCC excision repair 1, endonuclease non-catalytic subunit	2067	-0.123159	9.6779	-2.66622	0.00955976	0.195053	-2.72312
ILMN_1716704	NLRC5	NLR family CARD domain containing 5	84166	0.103371	7.4145	2.66559	0.00957586	0.195053	-2.72453
ILMN_1664012	CANT1	calcium activated nucleotidase 1	124583	0.124643	8.42155	2.66528	0.00958378	0.195053	-2.72522
ILMN_1692790	ITGB3BP	integrin subunit beta 3 binding protein	23421	-0.154772	7.17782	-2.66449	0.00960418	0.195053	-2.72699
ILMN_1773505	USP4	ubiquitin specific peptidase 4	7375	0.0789489	7.25627	2.66426	0.0096101	0.195053	-2.72751
ILMN_1765523	TOLLIP	toll interacting protein	54472	0.114848	7.32547	2.66052	0.00970714	0.196644	-2.73589
ILMN_3235096	SNORA28	small nucleolar RNA, H/ACA box 28	677811	0.173464	7.50683	2.65797	0.00977385	0.197616	-2.7416
ILMN_1771185	EME2	essential meiotic structure-specific endonuclease subunit 2	197342	0.0865216	6.85614	2.65382	0.0098835	0.198781	-2.75091
ILMN_1768595	DLG4	discs large MAGUK scaffold protein 4	1742	0.131454	7.86024	2.65236	0.00992213	0.198781	-2.75416
ILMN_1704055	NOP16	NOP16 nucleolar protein	51491	0.0990509	7.42622	2.65225	0.00992511	0.198781	-2.75441
ILMN_1745623	CRACR2B	calcium release activated channel regulator 2B	283229	0.112312	7.27509	2.65209	0.00992937	0.198781	-2.75477
ILMN_2209578	AGAP6	ArfGAP with GTPase domain, ankyrin repeat and PH domain 6	414189	0.145486	8.61752	2.65176	0.00993813	0.198781	-2.7555
ILMN_1712556	ZW10	zw10 kinetochore protein	9183	0.211002	7.74928	2.65151	0.00994471	0.198781	-2.75606
ILMN_2370976	MYOF	myoferlin	26509	0.224698	7.63773	2.64876	0.0100182	0.199871	-2.7622
ILMN_1799765	RAB24	RAB24, member RAS oncogene family	53917	0.161926	7.889	2.6464	0.0100819	0.200431	-2.76748
ILMN_1668683	KMT2A	lysine methyltransferase 2A	4297	0.0890399	7.26903	2.64631	0.0100844	0.200431	-2.76768
ILMN_1713603	PRKCB	protein kinase C beta	5579	-0.18349	8.64312	-2.64504	0.0101187	0.200534	-2.77052
ILMN_1654893	SCAMP2	secretory carrier membrane protein 2	10066	0.117506	7.57146	2.64471	0.0101276	0.200534	-2.77125
ILMN_1778836	SRSF7	serine and arginine rich splicing factor 7	6432	0.178842	8.3653	2.64097	0.0102294	0.202109	-2.77959
ILMN_2327795	RERE	arginine-glutamic acid dipeptide repeats	473	0.138014	8.01999	2.64038	0.0102455	0.202109	-2.7809
ILMN_1721977	NAA10	N(alpha)-acetyltransferase 10, NatA catalytic subunit	8260	-0.115179	8.80229	-2.63907	0.0102814	0.202124	-2.78381
ILMN_2061452	ORC2	origin recognition complex subunit 2	4999	0.116047	7.22517	2.63819	0.0103056	0.202124	-2.78577
ILMN_1700380	ATP6V0A2	ATPase H+ transporting V0 subunit a2	23545	0.0965104	7.66465	2.63805	0.0103095	0.202124	-2.78609
ILMN_1705928	SNRNP200	small nuclear ribonucleoprotein U5 subunit 200	23020	-0.11485	7.53361	-2.63734	0.0103292	0.202124	-2.78768
ILMN_2136635	ISCA2	iron-sulfur cluster assembly 2	122961	0.112891	7.1614	2.63573	0.0103736	0.202124	-2.79125
ILMN_2206141	BAGE	B melanoma antigen	574	0.0970965	6.94569	2.63525	0.0103868	0.202124	-2.79231
ILMN_2059211	TMEM94	transmembrane protein 94	9772	0.0977068	7.48012	2.63472	0.0104015	0.202124	-2.79349
ILMN_3226807	NHP2	NHP2 ribonucleoprotein	55651	-0.123433	8.7382	-2.63437	0.0104113	0.202124	-2.79427
ILMN_1744113	SCNM1	sodium channel modifier 1	79005	0.240109	7.35522	2.63378	0.0104279	0.202124	-2.7956
ILMN_2351638	BEX4	brain expressed X-linked 4	56271	-0.180775	8.62387	-2.63341	0.0104381	0.202124	-2.79641
ILMN_1686750	MGEA5	meningioma expressed antigen 5 (hyaluronidase)	10724	0.165139	9.93138	2.6321	0.0104746	0.202458	-2.79932
ILMN_3250273	TMOD2	tropomodulin 2	29767	0.14102	7.17647	2.6298	0.0105391	0.203255	-2.80443
ILMN_1662843	CD53	CD53 molecule	963	0.139243	10.8068	2.62808	0.0105874	0.203255	-2.80824
ILMN_1699610	CCT6B	chaperonin containing TCP1 subunit 6B	10693	-0.0954525	7.29846	-2.62756	0.0106022	0.203255	-2.80941
ILMN_2203891	SMAD7	SMAD family member 7	4092	-0.231002	7.84628	-2.62712	0.0106145	0.203255	-2.81037
ILMN_1698189	AASDHPPT	aminoadipate-semialdehyde dehydrogenase-phosphopantetheinyl transferase	60496	0.102069	7.20842	2.62679	0.010624	0.203255	-2.81111
ILMN_1704730	CD93	CD93 molecule	22918	0.189413	11.5073	2.62652	0.0106316	0.203255	-2.81171
ILMN_1782504	MTERF3	mitochondrial transcription termination factor 3	51001	0.146592	7.62594	2.62461	0.0106857	0.203919	-2.81594
ILMN_1782444	YIPF4	Yip1 domain family member 4	84272	0.150932	7.52754	2.62234	0.0107506	0.204781	-2.82097
ILMN_1776464	PARP4	poly(ADP-ribose) polymerase family member 4	143	0.2321	10.2302	2.62138	0.0107781	0.204781	-2.8231
ILMN_1900661	DDI2	DNA damage inducible 1 homolog 2	84301	0.153902	8.20767	2.62099	0.0107892	0.204781	-2.82396
ILMN_1797074	EMG1	EMG1, N1-specific pseudouridine methyltransferase	10436	0.125926	8.28148	2.61415	0.0109873	0.208167	-2.8391
ILMN_1802434	JPH2	junctophilin 2	57158	-0.130804	8.21027	-2.6134	0.0110093	0.208208	-2.84076
ILMN_2384056	GPER1	G protein-coupled estrogen receptor 1	2852	-0.307073	7.4231	-2.61245	0.0110371	0.20836	-2.84286
ILMN_1752247	AKAP13	A-kinase anchoring protein 13	11214	0.155689	7.5434	2.61046	0.0110955	0.209088	-2.84725
ILMN_1719316	TMED3	transmembrane p24 trafficking protein 3	23423	-0.1343	10.473	-2.60605	0.0112259	0.209854	-2.85697
ILMN_2209766	RHBDD1	rhomboid domain containing 1	84236	0.10111	7.22393	2.60575	0.0112349	0.209854	-2.85763
ILMN_2339779	ATP6V1E1	ATPase H+ transporting V1 subunit E1	529	0.138292	11.0243	2.60562	0.0112389	0.209854	-2.85793
ILMN_1760708	CRYBB2	crystallin beta B2	1415	0.184766	7.05881	2.60528	0.0112488	0.209854	-2.85866
ILMN_1687971	CAPN3	calpain 3	825	0.140301	7.59115	2.60472	0.0112656	0.209854	-2.8599
ILMN_2363668	YIF1B	Yip1 interacting factor homolog B, membrane trafficking protein	90522	-0.123303	9.65266	-2.60387	0.0112911	0.209854	-2.86179
ILMN_1751627	TRAPPC3	trafficking protein particle complex 3	27095	0.176379	9.51154	2.60384	0.0112919	0.209854	-2.86184
ILMN_3194911	ATF6B	activating transcription factor 6 beta	1388	0.0960262	7.89592	2.60338	0.0113058	0.209854	-2.86287
ILMN_1658259	DRG1	developmentally regulated GTP binding protein 1	4733	0.13076	9.29886	2.60188	0.0113508	0.209854	-2.86616
ILMN_1681301	AIM2	absent in melanoma 2	9447	0.316659	7.72099	2.60177	0.0113539	0.209854	-2.86639
ILMN_1799688	CDC23	cell division cycle 23	8697	0.144935	7.89626	2.60173	0.0113553	0.209854	-2.8665
ILMN_1656718	DEF8	differentially expressed in FDCP 8 homolog	54849	-0.141437	8.66356	-2.5988	0.0114437	0.211117	-2.87294
ILMN_1747968	RBM33	RNA binding motif protein 33	155435	0.179581	8.16238	2.59718	0.0114928	0.211335	-2.8765
ILMN_1662848	TXNDC15	thioredoxin domain containing 15	79770	0.101789	7.0447	2.59702	0.0114978	0.211335	-2.87686
ILMN_1757361	NCF4	neutrophil cytosolic factor 4	4689	0.103311	7.34247	2.59643	0.0115157	0.211335	-2.87815
ILMN_1729417	GNE	glucosamine (UDP-N-acetyl)-2-epimerase/N-acetylmannosamine kinase	10020	-0.178836	8.0876	-2.59548	0.0115447	0.211396	-2.88024
ILMN_1777106	LRRC57	leucine rich repeat containing 57	255252	-0.118347	7.66767	-2.59489	0.0115626	0.211396	-2.88153
ILMN_1806432	NT5C	5', 3'-nucleotidase, cytosolic	30833	-0.13375	9.31254	-2.59313	0.0116165	0.211396	-2.8854
ILMN_1668498	CWF19L2	CWF19 like 2, cell cycle control (S. pombe)	143884	0.107443	7.21391	2.59281	0.0116264	0.211396	-2.8861
ILMN_1803824	ZDHHC9	zinc finger DHHC-type containing 9	51114	-0.10578	7.51969	-2.59196	0.0116526	0.211396	-2.88797
ILMN_1706687	KLHL5	kelch like family member 5	51088	0.143289	9.324	2.59169	0.0116608	0.211396	-2.88856
ILMN_1695797	NCOA6	nuclear receptor coactivator 6	23054	0.16127	9.08947	2.59147	0.0116677	0.211396	-2.88905
ILMN_1742889	WDR77	WD repeat domain 77	79084	0.0861195	7.46571	2.59089	0.0116853	0.211396	-2.8903
ILMN_1752273	KIAA1143	KIAA1143	57456	-0.138648	8.26657	-2.59043	0.0116996	0.211396	-2.89132
ILMN_2046003	ZDHHC6	zinc finger DHHC-type containing 6	64429	0.174938	8.93507	2.58885	0.0117487	0.211918	-2.89479
ILMN_1694589	PAQR8	progestin and adipoQ receptor family member 8	85315	0.17512	7.3035	2.58697	0.0118071	0.212609	-2.89892
ILMN_1739253	STAMBP	STAM binding protein	10617	0.257318	8.5532	2.58348	0.0119163	0.21332	-2.90656
ILMN_1746494	FNTA	farnesyltransferase, CAAX box, alpha	2339	0.156849	8.43049	2.58331	0.0119216	0.21332	-2.90693
ILMN_1733861	ARHGEF11	Rho guanine nucleotide exchange factor 11	9826	0.0984919	7.59702	2.58325	0.0119235	0.21332	-2.90706
ILMN_1687247	SPATA20	spermatogenesis associated 20	64847	-0.491006	8.47687	-2.58312	0.0119276	0.21332	-2.90735
ILMN_1758315	SLC9A9	solute carrier family 9 member A9	285195	0.131795	8.08505	2.5811	0.0119911	0.214092	-2.91175
ILMN_1725620	GGNBP2	gametogenetin binding protein 2	79893	-0.166134	9.4344	-2.57998	0.0120266	0.214363	-2.91421
ILMN_1718207	SETDB1	SET domain bifurcated 1	9869	0.192808	8.05034	2.57899	0.0120581	0.214561	-2.91638
ILMN_1780937	MUS81	MUS81 structure-specific endonuclease subunit	80198	0.1177	8.02097	2.5781	0.0120865	0.214703	-2.91833
ILMN_3236423	RAB3GAP2	RAB3 GTPase activating non-catalytic protein subunit 2	25782	0.152496	8.02656	2.57606	0.0121513	0.215492	-2.92277
ILMN_1669308	BRPF1	bromodomain and PHD finger containing 1	7862	-0.180947	8.66434	-2.57318	0.0122437	0.216766	-2.92906
ILMN_1756086	INTS3	integrator complex subunit 3	65123	0.19217	8.71242	2.57251	0.0122654	0.216785	-2.93053
ILMN_1745256	CXXC5	CXXC finger protein 5	51523	-0.312953	10.5464	-2.57043	0.0123325	0.217606	-2.93506
ILMN_1765880	USB1	U6 snRNA biogenesis phosphodiesterase 1	79650	0.141934	9.55323	2.56832	0.012401	0.218062	-2.93965
ILMN_2290808	RPL21	ribosomal protein L21	6144	-0.189013	12.8932	-2.56633	0.0124663	0.218062	-2.944
ILMN_2349006	USP21	ubiquitin specific peptidase 21	27005	0.104743	7.14975	2.56608	0.0124744	0.218062	-2.94454
ILMN_1741736	DDX28	DEAD-box helicase 28	55794	-0.149177	8.3497	-2.56423	0.0125351	0.218062	-2.94857
ILMN_1726783	RNASEH1	ribonuclease H1	246243	-0.156358	8.75958	-2.56291	0.0125785	0.218062	-2.95143
ILMN_2393046	NHLRC3	NHL repeat containing 3	387921	0.166919	7.5777	2.56252	0.0125915	0.218062	-2.95229
ILMN_1809344	BTBD10	BTB domain containing 10	84280	0.12343	7.62026	2.56242	0.0125947	0.218062	-2.9525
ILMN_1663685	DGCR6L	DiGeorge syndrome critical region gene 6 like	85359	-0.132303	9.48657	-2.56223	0.0126009	0.218062	-2.95291
ILMN_1815719	PLCG2	phospholipase C gamma 2	5336	0.194868	9.51196	2.56216	0.0126033	0.218062	-2.95307
ILMN_1713189	KANSL2	KAT8 regulatory NSL complex subunit 2	54934	-0.157375	10.2922	-2.56177	0.0126161	0.218062	-2.95391
ILMN_1656537	SNRPN	small nuclear ribonucleoprotein polypeptide N	6638	-0.213403	8.87544	-2.56089	0.0126454	0.218062	-2.95583
ILMN_1790987	HUWE1	HECT, UBA and WWE domain containing 1, E3 ubiquitin protein ligase	10075	0.117659	7.20841	2.5607	0.0126516	0.218062	-2.95624
ILMN_3211199	ZNF316	zinc finger protein 316	100131017	0.0937913	7.37175	2.56006	0.012673	0.218062	-2.95764
ILMN_2364272	MBNL2	muscleblind like splicing regulator 2	10150	-0.168743	7.76946	-2.55977	0.0126825	0.218062	-2.95826
ILMN_2365549	BRPF1	bromodomain and PHD finger containing 1	7862	-0.190734	11.1343	-2.55898	0.0127089	0.218062	-2.95998
ILMN_1708906	CNOT11	CCR4-NOT transcription complex subunit 11	55571	0.134963	9.67381	2.55783	0.0127471	0.218062	-2.96248
ILMN_3269775	TMEM251	transmembrane protein 251	26175	0.15339	8.32602	2.55758	0.0127556	0.218062	-2.96302
ILMN_1696028	ETNK1	ethanolamine kinase 1	55500	0.0859742	6.85158	2.55756	0.0127561	0.218062	-2.96306
ILMN_1794512	ADPRH	ADP-ribosylarginine hydrolase	141	0.120751	7.69002	2.55753	0.0127573	0.218062	-2.96313
ILMN_2401730	C1GALT1C1	C1GALT1 specific chaperone 1	29071	0.107422	7.1039	2.55651	0.0127914	0.218062	-2.96535
ILMN_1749212	UBE2V1	ubiquitin conjugating enzyme E2 V1	7335	-0.110226	7.41599	-2.55646	0.0127931	0.218062	-2.96546
ILMN_1793732	FARS2	phenylalanyl-tRNA synthetase 2, mitochondrial	10667	-0.129938	8.15233	-2.55539	0.0128289	0.218319	-2.96777
ILMN_2126344	SEC16A	SEC16 homolog A, endoplasmic reticulum export factor	9919	0.144494	9.48579	2.55473	0.0128512	0.218345	-2.96921
ILMN_1674706	MTHFD2	methylenetetrahydrofolate dehydrogenase (NADP+ dependent) 2, methenyltetrahydrofolate cyclohydrolase	10797	0.159352	7.76141	2.55356	0.0128904	0.218382	-2.97174
ILMN_1728048	HSD17B7	hydroxysteroid 17-beta dehydrogenase 7	51478	0.0930769	6.89841	2.55193	0.0129455	0.218382	-2.97527
ILMN_1699253	VDAC2	voltage dependent anion channel 2	7417	-0.131804	10.3472	-2.55178	0.0129507	0.218382	-2.97561
ILMN_1705390	KLHL22	kelch like family member 22	84861	0.137813	7.86606	2.55177	0.012951	0.218382	-2.97562
ILMN_1683175	RPP25L	ribonuclease P/MRP subunit p25 like	138716	0.174271	8.40638	2.55159	0.012957	0.218382	-2.97601
ILMN_1714622	TNRC6A	trinucleotide repeat containing 6A	27327	0.103301	7.37718	2.55063	0.0129897	0.218584	-2.9781
ILMN_1736103	ITPR2	inositol 1,4,5-trisphosphate receptor type 2	3709	0.081599	7.26347	2.54926	0.0130362	0.218616	-2.98106
ILMN_2235283	MAPK1	mitogen-activated protein kinase 1	5594	0.268163	9.28647	2.54922	0.0130376	0.218616	-2.98115
ILMN_1797298	ARMC7	armadillo repeat containing 7	79637	0.126521	7.25642	2.54797	0.0130803	0.218616	-2.98386
ILMN_3210538	NUDT3	nudix hydrolase 3	11165	-0.238551	12.2076	-2.54637	0.013135	0.218616	-2.98731
ILMN_1772702	SRSF8	serine and arginine rich splicing factor 8	10929	-0.190178	9.18816	-2.54587	0.0131521	0.218616	-2.98839
ILMN_1664464	PTGDS	prostaglandin D2 synthase	5730	-0.400997	8.0486	-2.5452	0.0131753	0.218616	-2.98985
ILMN_1748916	TIMM21	translocase of inner mitochondrial membrane 21	29090	0.0899363	7.50796	2.54338	0.013238	0.218616	-2.99378
ILMN_1702396	PACSIN2	protein kinase C and casein kinase substrate in neurons 2	11252	0.139314	9.95566	2.54323	0.013243	0.218616	-2.9941
ILMN_1739345	LBHD1	LBH domain containing 1	79081	0.217673	8.6432	2.54316	0.0132454	0.218616	-2.99425
ILMN_1726901	KLC1	kinesin light chain 1	3831	0.111614	8.11532	2.54283	0.0132571	0.218616	-2.99497
ILMN_1778377	ERGIC1	endoplasmic reticulum-golgi intermediate compartment 1	57222	-0.114824	7.5025	-2.54194	0.0132877	0.218616	-2.99688
ILMN_1729281	SPHK2	sphingosine kinase 2	56848	0.144923	8.82252	2.5413	0.01331	0.218616	-2.99827
ILMN_1690653	CDK2AP2	cyclin dependent kinase 2 associated protein 2	10263	0.138666	7.90605	2.53948	0.0133733	0.218616	-3.0022
ILMN_1688089	PEBP1	phosphatidylethanolamine binding protein 1	5037	-0.168233	9.2052	-2.53873	0.0133994	0.218616	-3.00381
ILMN_2307450	ZNF302	zinc finger protein 302	55900	0.119938	7.62064	2.53859	0.0134043	0.218616	-3.00412
ILMN_1731720	PDRG1	p53 and DNA damage regulated 1	81572	-0.125084	7.55167	-2.53835	0.0134129	0.218616	-3.00465
ILMN_2299045	BMP2K	BMP2 inducible kinase	55589	0.148282	7.82002	2.53798	0.0134257	0.218616	-3.00543
ILMN_3201453	THAP12	THAP domain containing 12	5612	-0.147671	9.70666	-2.5375	0.0134426	0.218616	-3.00648
ILMN_1660027	FCGR2B	Fc fragment of IgG receptor IIb	2213	0.189226	8.21018	2.53694	0.0134623	0.218616	-3.00769
ILMN_3246388	MED14	mediator complex subunit 14	9282	0.104868	7.29872	2.53676	0.0134686	0.218616	-3.00808
ILMN_1659544	STX3	syntaxin 3	6809	0.203196	8.54154	2.53657	0.0134751	0.218616	-3.00848
ILMN_1791656	EDRF1	erythroid differentiation regulatory factor 1	26098	0.0793084	7.05606	2.53583	0.0135011	0.218616	-3.01008
ILMN_1678775	CLEC2D	C-type lectin domain family 2 member D	29121	-0.332805	11.7854	-2.53571	0.0135054	0.218616	-3.01034
ILMN_1779185	SPECC1L	sperm antigen with calponin homology and coiled-coil domains 1 like	23384	0.101468	8.98949	2.53432	0.0135543	0.218616	-3.01332
ILMN_2383516	WDR7	WD repeat domain 7	23335	0.109302	7.6499	2.53427	0.0135561	0.218616	-3.01344
[truncated: 9,883 more rows]

## Sheet: S4_GO_HIV+TS+_vs_HIV+TS-
GOID	Term	Direction	Ontology	N	DE	P.DE	P.ADJ	Genes
[truncated: 179 more rows]

[truncated: 6 more sheets: S5_FCs_HIV+TS-_vs_HIV-TS-, S6_GO_HIV+TS-_vs_HIV-TS-, S7_FCs_HIV+exVL_TS+_vs_HIV-TS-, S8_GO_HIV+exVL_TS+_vs_HIV-TS-, S9_FCs_HIV+exVL_TS+_vs_TS-, S10_GO_HIV+exVL_TS+_vs_TS-]
